# Supplementary material for: Integrative taxonomy resolves species identities within the Macrobiotus pallarii complex (Eutardigrada: Macrobiotidae)
Source: Zoological Lett. 2021 May 27;7:9. doi: 10.1186/s40851-021-00176-w (PMC8162020; doi:10.1186/s40851-021-00176-w)
Supplement: Supplementary file 2 — Additional file 2: SM.02. MrBayes analysis input file with the alignment. [file 40851_2021_176_MOESM2_ESM.nexus]

#NEXUS
BEGIN DATA;
  DIMENSIONS NTAX=22 NCHAR=2699;
  FORMAT DATATYPE=DNA MISSING=? GAP=- INTERLEAVE=NO;
  MATRIX
    Macrobiotus_caelestis                 taactgtggtaattctagagctaatacgtgcaatcagctcgcttccttgtggagcgagcgcagttattagaacaagaccaatccggccttcgggtcggtacaattggtgactctgaataaccgaagcggagcgcatggtctcgtaccggcgccagatctttcaagtgtctgacttatcagcttgttgttaggttatgttcctaacaaggcttcaacgggtaacggggtatcagggtccgataccggagagggagcctgagaaacggctaccacatccaaggaaggcagcaggcgcgcaaattacccactcctagcacagggaggtagtgacgaaaaataacgatgcgagggcttatagcttctcgtaatcggaatgggtacactttaaatcctttaacgaggatctattggagggcaagtctggtgccagcagccgcggtaattccagctccaatagcgtatattaaagttgctgcggttaaaaagctcgtagttggatctgggcttctgaatggatggtgcgcttttcggtgctactgtccgtttggtgccacaagccggccatgtagtgcatgcccttcattgggtgtgcattgcgaccggaacgtttactttgaaaaaattagagtgctcaaagcaggcgtacggccttgcataatggtgcatggaataatggaataggacctcggttctattttgttggttttcggaactcgaggtaatgattaataggaacagacgggggcattcgtattgcggcgttagaggtgaaattcttggatcgtcgcaagacgaactactgcgaaagcatttgccaagaatgttttcattaatcaagaacgaaagttagaggttcgaaggcgatcagataccgccctagttctaaccataaacgatgccaaccagcgatttgagagtgttattttgttgacttctcaagcagctttccgggaaaccaaagtgcttaggttccgggggaagtatggtgatagtaactgcgagtgaaatcggccaagcccagcgccgaatcctgctgctggcaacggtggcgggaactgtggcgtgaagaacattctcatcggtacggttcgtgtgcgtaagttctcctgagtgaggctccatcccatggagggtgcaaggcccgtatcgcgcgcaactggtatcgatgtaagtgttcggagagtcgccttgtttgtgagtacaaggtgaagtcggtggtaaactccatcgaaggctaaatatgaccacgagtccgatagcgaacaagtaccgtgagggaaaattgaaaagcactttgaagagagagcgaaacagtgcgtgaaaccgctcagaggcaagcagatggggcctcgaaggcaaagcagcgaattcagctggtggtctgtgtggccggccggtgtagagatcttaacgactcttgccggttgcgatctgcgcggctgccagtgcactttcgttgcttgtacgccaccgccgttgagcgagcatccgtcgggctgacatgtgaagccttactcctttacgggcgtaggtgcttacagtcggctttgtacgcgtttgcgcctcaaccggtcatgtgaacgtgtaccagcgttagcgttgggccggtttgctctgtcgtttgtcgtgggatgacgaacttgttcggctcctcggcatgcagtagacacgggccggtcttcaacgtaggtacattgtaaattgagccgcttgtgtggggacttctttaagttttattatccgaagtgaattaagccaacccggactactcttttcagatgaacaaatatacaatgtaactgttacaagtcacgcttttattataatctttttctttgttataccaatcttaattggaggctttggaaactgactgatccccctaataatcagtgcgccagatatagcatttccccggatgaataatctcagattttgacttctgcccccctccctaatcttaattctaagaagaacgttaagagagcaaggggcgggaacaggatgaacagtttacccgccgctgtctcacttctttgcccacaggggccccagggtagatctaacaattttttccctccatatcgcaggtgtctcctctattctaggagctatcaactttatttcaactattattaatatacgtgcccctagggttttactagaaaaaataccgctatttgtttgatcagttctaatcacggcaattcttcttctcctcgccctaccagtattagccggaggtattactatgcttttaatagaccgaaattttaacacctctttttttgaccctgcaggagggggggacccggttctttaccaacacctatttgcggctttgggttgactgaagccatgcctggttgagggtcagttgaaaaacttgactcgtagttgcgcatagactacggattgtccggctaacgtgcctttgtgccgtttacggattaagttgagaccagatgtgtgcgctcatcgctggtg-aagctc-aaagctttgctagttggagcatccggcattctttgccgtgcgccgcacttgcacgcaagttttgctaaccaactcagcaaggtgtatcgctagcaag-gggcgacgcataggcacgtctgcgacaggaaagcgtcggaacggtaactgcaacagccggaaagacgctaaattcattcttttgacctcagctcagacaagattac
    Macrobiotus_pallarii_IT337_13         taactgtggtaattctagagctaatacgtgcaaccagcttgcttccttgtggagcgagcgcagttattagaacaagaccaatccggccttcgggtcggtacaattggtgactctgaataaccgaagcagagcgcatggtctcgtaccggcgccagatctttcatgtgtctgacttatcagcttgttgttaggttatgttcctaacaaggcttcaacgggtaacggggtatcagggtccgataccggagagggagcctgagaaacggctaccacatccaaggaaggcagcaggcgcgcaaattacccactcctagcacagggaggtagtgacgaaaaataacgatgcgagggcttatagcttctcgtaatcggaatgggtacactttaaatcctttaacgaggatcaattggagggcaagtctggtgccagcagccgcggtaattccagctccaatagcgtatattaaagttgctgcggttaaaaagctcgtagttggatctgggcttctgaatggatggtgcgcttttcggtgctactgtccgtttggtgccacaagccggccatgtagtgcatgcccttcattgggtgtgcattgcgaccggaacgtttactttgaaaaaattagagtgctcaaagcaggcgtatggccttgcataatggtgcatggaataatggaataggacctcggttctattttgttggttttcggaactcgaggtaatgattaacaggaacagacgggggcattcgtattgcggcgttagaggtgaaattcttggatcgtcgcaagacgaactactgcgaaagcatttgccaagaatgttttcattaatcaagaacgaaagttagaggttcgaaggcgatcagataccgccctagttctaaccataaacgatgccaaccagcgatctgtcggtgtttttttgttgactcgacgggcagctttccgggaaaccaaagtgcttaggttccgggggaagtatggtgatagtaactgcgagtgaaatcggccaagcccagcgccgaatcccattgctggcaacggtgacgggaactgtggcgtgaagaacattctcatcggtacggttcgtgtgcgtaagttctcctgagtgaggctccatcccatggagggtgcaaggcccgtatcgcgcgcaactggtatcgatgtaagtgttcggagagtcgccttgtttgtgagtacaaggtgaagtcggtggtaaactccatcgaaggctaaatatgaccacgagtccgatagcgaacaagtaccgtgagggaaaattgaaaagcactttgaagagagagcgaaacagtgcatgaaaccgctcagaggcaagcagatggggcctcgaaggcaaagtagcgaattcagctggtggtctgcgtggccggcgggtggagagatcttaacgactcttgcccgttgcgttctgcgtggttgctagtgcactttcgttgcttgtacgccaccgccgttgagtgagcatccgtcgggttgacatgtgaagccttattcctttacgggtgtaggtgcttacagtcggctttgtacgcgtttgcgcttcaaccggtcatgttaacatgtgccagcgtaagcgttggatcggttcgctctgtcggttgtcgctggatgacgaacttgttcggctcctcgacgattagtagacacgggctggttttcaacgtcggtacattgtaaattgagctgcttgtgtaggaacctctcttagtttcattctacggagagaactaagacaaccaggtttacttttttcagacgaacaaatatataatgttacagtaacaagtcatgcttttattatgattttcttttttgtgatacccattttaattggggggttcggaaactgactagtacccctaatattaagtgcaccagatatagcctttcctcggataaataacttaagtttttggcttttacctccatcattaatcttaatcttaacaagaacaataagagaacaaggagccggcacaggttgaactgtttacccacccctttcacatttttttgcccatagaggaccaagagttgatctaacaattttttctctccatatcgctgggatttcatcaattttaggcgctgtaaatttcatttccactattattaatatacgtgcacctagcctatcttttgaaaaaataccattatttgtttgatctgtattaatcacagctattcttttattactagcccttcctgttcttgcgggaggaattaccatactactaatagaccgaaatttcaatacttctttttttgatcctgcaggaggaggagaccctgtcttataccaacacttatttgcggctttgggttgactgaagccatgcctggttgagggtcagttgaaaaactcgactcgtagttgcgcatagactacggattgtccggttaacgagccctggtgccgtttacggattaagttgagaccagatgtgtgcgctcattgctggtg-aagctcaaaggctttgctagttggagcatccggcattctttgccgtgcgccgcagttgcacgcaag-tttgctaaccaactaagcaaggctcattgccagcgagtgagcgacgcataagcacgtctgcgagacaaaagcgttggaacggcacc--gcatagccggaaagacgctatattcattcttttgacctcagctcagacaagattac
    Macrobiotus_pallarii_IT337_14         taactgtggtaattctagagctaatacgtgcaaccagcttgcttccttgtggagcgagcgcagttattagaacaagaccaatccggccttcgggtcggtacaattggtgactctgaataaccgaagcagagcgcatggtctcgtaccggcgccagatctttcatgtgtctgacttatcagcttgttgttaggttatgttcctaacaaggcttcaacgggtaacggggtatcagggtccgataccggagagggagcctgagaaacggctaccacatccaaggaaggcagcaggcgcgcaaattacccactcctagcacagggaggtagtgacgaaaaataacgatgcgagggcttatagcttctcgtaatcggaatgggtacactttaaatcctttaacgaggatcaattggagggcaagtctggtgccagcagccgcggtaattccagctccaatagcgtatattaaagttgctgcggttaaaaagctcgtagttggatctgggcttctgaatggatggtgcgcttttcggtgctactgtccgtttggtgccacaagccggccatgtagtgcatgcccttcattgggtgtgcattgcgaccggaacgtttactttgaaaaaattagagtgctcaaagcaggcgtatggccttgcataatggtgcatggaataatggaataggacctcggttctattttgttggttttcggaactcgaggtaatgattaacaggaacagacgggggcattcgtattgcggcgttagaggtgaaattcttggatcgtcgcaagacgaactactgcgaaagcatttgccaagaatgttttcattaatcaagaacgaaagttagaggttcgaaggcgatcagataccgccctagttctaaccataaacgatgccaaccagcgatctgtcggtgtttttttgttgactcgacgggcagctttccgggaaaccaaagtgcttaggttccgggggaagtatggtgatagtaactgcgagtgaaatcggccaagcccagcgccgaatcccattgctggcaacggtgacgggaactgtggcgtgaagaacattctcatcggtacggttcgtgtgcgtaagttctcctgagtgaggctccatcccatggagggtgcaaggcccgtatcgcgcgcaactggtatcgatgtaagtgttcggagagtcgccttgtttgtgagtacaaggtgaagtcggtggtaaactccatcgaaggctaaatatgaccacgagtccgatagcgaacaagtaccgtgagggaaaattgaaaagcactttgaagagagagcgaaacagtgcatgaaaccgctcagaggcaagcagatggggcctcgaaggcaaagtagcgaattcagctggtggtctgcgtggccggcgggtggagagatcttaacgactcttgcccgttgcgttctgcgtggttgctagtgcactttcgttgcttgtacgccaccgccgttgagtgagcatccgtcgggttgacatgtgaagccttattcctttacgggtgtaggtgcttacagtcggctttgtacgcgtttgcgcttcaaccggtcatgttaacatgtgccagcgtaagcgttggatcggttcgctctgtcggttgtcgctggatgacgaacttgttcggctcctcgacgattagtagacacgggctggttttcaacgtcggtacattgtaaattgagctgcttgtgtaggaacctctcttagtttcattctacggagagaactaagacaaccaggtttacttttttcagacgaacaaatatataatgttacagtaacaagtcatgcttttattatgattttcttttttgtgatacccattttaattggggggttcggaaactgactagtacccctaatattaagtgcaccagatatagcctttcctcggataaataacttaagtttttggcttttacctccatcattaatcttaatcttaacaagaacaataagagaacaaggagccggcacaggttgaactgtttacccacccctttcacatttttttgcccatagaggaccaagagttgatctaacaattttttctctccatatcgctgggatttcatcaattttaggcgctgtaaatttcatttccactattattaatatacgtgcacctagcctatcttttgaaaaaataccattatttgtttgatctgtattaatcacagctattcttttattactagcccttcctgttcttgcgggaggaattaccatactactaatagaccgaaatttcaatacttctttttttgatcctgcaggaggaggagaccctgtcttataccaacacttatttgcggctttgggttgactgaagccatgcctggttgagggtcagttgaaaaactcgactcgtagttgcgcatagactacggattgtccggttaacgagccctggtgccgtttacggattaagttgagaccagatgtgtgcgctcattgctggtg-aagctcaaaggctttgctagttggagcatccggcattctttgccgtgcgccgcagttgcacgcaag-tttgctaaccaactaagcaaggctcattgccagcgagtgagcgacgcataagcacgtctgcgagacaaaagcgttggaacggcacc--gcatagccggaaagacgctatattcattcttttgacctcagctcagacaagattac
    Macrobiotus_pallarii_IT337_17         taactgtggtaattctagagctaatacgtgcaaccagcttgcttccttgtggagcgagcgcagttattagaacaagaccaatccggccttcgggtcggtacaattggtgactctgaataaccgaagcagagcgcatggtctcgtaccggcgccagatctttcatgtgtctgacttatcagcttgttgttaggttatgttcctaacaaggcttcaacgggtaacggggtatcagggtccgataccggagagggagcctgagaaacggctaccacatccaaggaaggcagcaggcgcgcaaattacccactcctagcacagggaggtagtgacgaaaaataacgatgcgagggcttatagcttctcgtaatcggaatgggtacactttaaatcctttaacgaggatcaattggagggcaagtctggtgccagcagccgcggtaattccagctccaatagcgtatattaaagttgctgcggttaaaaagctcgtagttggatctgggcttctgaatggatggtgcgcttttcggtgctactgtccgtttggtgccacaagccggccatgtagtgcatgcccttcattgggtgtgcattgcgaccggaacgtttactttgaaaaaattagagtgctcaaagcaggcgtatggccttgcataatggtgcatggaataatggaataggacctcggttctattttgttggttttcggaactcgaggtaatgattaacaggaacagacgggggcattcgtattgcggcgttagaggtgaaattcttggatcgtcgcaagacgaactactgcgaaagcatttgccaagaatgttttcattaatcaagaacgaaagttagaggttcgaaggcgatcagataccgccctagttctaaccataaacgatgccaaccagcgatctgtcggtgtttttttgttgactcgacgggcagctttccgggaaaccaaagtgcttaggttccgggggaagtatggtgatagtaactgcgagtgaaatcggccaagcccagcgccgaatcccattgctggcaacggtgacgggaactgtggcgtgaagaacattctcatcggtacggttcgtgtgcgtaagttctcctgagtgaggctccatcccatggagggtgcaaggcccgtatcgcgcgcaactggtatcgatgtaagtgttcggagagtcgccttgtttgtgagtacaaggtgaagtcggtggtaaactccatcgaaggctaaatatgaccacgagtccgatagcgaacaagtaccgtgagggaaaattgaaaagcactttgaagagagagcgaaacagtgcatgaaaccgctcagaggcaagcagatggggcctcgaaggcaaagtagcgaattcagctggtggtctgcgtggccggcgggtggagagatcttaacgactcttgcccgttgcgttctgcgtggttgctagtgcactttcgttgcttgtacgccaccgccgttgagtgagcatccgtcgggttgacatgtgaagccttattcctttacgggtgtaggtgcttacagtcggctttgtacgcgtttgcgcttcaaccggtcatgttaacatgtgccagcgtaagcgttggatcggttcgctctgtcggttgtcgctggatgacgaacttgttcggctcctcgacgattagtagacacgggctggttttcaacgtcggtacattgtaaattgagctgcttgtgtaggaacctctcttagtttcattctacggagagaactaagacaaccaggtttacttttttcagacgaacaaatatataatgttacagtaacaagtcatgcttttattatgattttcttttttgtgatacccattttaattggggggttcggaaactgactagtacccctaatattaagtgcaccagatatagcctttcctcggataaataacttaagtttttggcttttacctccatcattaatcttaatcttaacaagaacaataagagaacaaggagccggcacaggttgaactgtttacccacccctttcacatttttttgcccatagaggaccaagagttgatctaacaattttttctctccatatcgctgggatttcatcaattttaggcgctgtaaatttcatttccactattattaatatacgtgcacctagcctatcttttgaaaaaataccattatttgtttgatctgtattaatcacagctattcttttattactagcccttcctgttcttgcgggaggaattaccatactactaatagaccgaaatttcaatacttctttttttgatcctgcaggaggaggagaccctgtcttataccaacacttatttgcggctttgggttgactgaagccatgcctggttgagggtcagttgaaaaactcgactcgtagttgcgcatagactacggattgtccggttaacgagccctggtgccgtttacggattaagttgagaccagatgtgtgcgctcattgctggtg-aagctcaaaggctttgctagttggagcatccggcattctttgccgtgcgccgcagttgcacgcaag-tttgctaaccaactaagcaaggctcattgccagcgagtgagcgacgcataagcacgtctgcgagacaaaagcgttggaacggcacc--gcatagccggaaagacgctatattcattcttttgacctcagctcagacaagattac
    Macrobiotus_aff_pallarii_PL015_1      taactgtggtaattctagagctaatacgtgcaaccagctcgcttccttgtggagcgagcgcagttattagatcaaaaccgatccagccttcgggttggtacaattggtgactctgaataaccgaagcagagcgcatggtctcgtaccggcgccagatctttcaagtgtctgacttatcagcttgttgttaggttatgttcctaacaaggcttcaacgggtaacggggtatcagggtccgataccggagagggagcctgagaaacggctaccacatccaaggaaggcagcaggcgcgcaaattacccactcctagcacagggaggtagtgacgaaaaataacgatgcgagggcttatagcttctcgtaatcggaatgggtacactttaaatcctttaacgaggatctattggagggcaagtctggtgccagcagccgcggtaattccagctccaatagcgtatattaaagttgctgcggttaaaaagctcgtagttggatctgggcttctgaatggatggtgcgcttttcggtgctactgtccgtttggtgccacaagccggccatgtagtgcatgcccttcattgggtgtgcattgcgaccggaacgtttactttgaaaaaattagagtgctcaaagcaggcgtatggccttgcataatggtgcatggaataatggaataggacctcggttctattttgttggttttcggaactcgaggtaatgattaataggaacagacgggggcattcgtattgcggcgttagaggtgaaattcttggatcgtcgcaagacgaactactgcgaaagcatttgccaagaatgttttcattaatcaagaacgaaagttagaggttcgaaggcgatcagataccgccctagttctaaccataaacgatgccaaccagcgatccgtcggtgtttttttgttgactcgacgggcagctttccgggaaaccaaagtgcttaggttccgggggaagtatggtgatagtaactgcgagtgaaatcggccaagcccagcgctgaatcccattgctggcaacggtgacgggaactgtagcgtgaagaacattctcatcggtgcggttcgtgtgcgtaagttctcctgagtgaggctccatcccatggagggtgcaaggcccgtatcgcgcgcaactggcatcgatgtaagtgttcggagagtcgccttgtttgtgagtacaaggtgaagtcggtggtaaactccatcgaaggctaaatatgaccacgagtccgatagcgaacaagtaccgtgagggaaaattgaaaagcactttgaagagagagcgaaacagtgcatgaaaccgctcagaggcaagcagatggggcctcgaaggcaaagcagcgaattcagctggtggtctgcgtggccggcgggtggagagatcttaacgactcttgcccgttgcgttctgcgtggttgccagtgcactttcgttgcttgtacgccaccgccgttgagtgagcatccgtcgggttgacgtgtgaagccttattccctcacgggcgtaggtgcttacagtcggctttgtacgcgtttgcgcttcaaccggtcatgttaacatgcgccagcgttagcgttggatcggctcgctctgtcggttgtcgttggatgacgaacttgttcggctcctcgacgattagtagacacgggtcggttttcaatgtcggtgcattgtaaattgggctgcttgcgtaggaacctctctcagatttattctacgaagagaactaagtcaaccgggtatgctcttttcagatgaacagctatataatgtcacagtcacaagacatgctttcattataatttttttctttgtgatacctatcctaatcgggggttttggaaattgacttgttcccctgataatcagtgcgcctgatatagccttccctcgaataaataatcttagattctgattgttaccgccgtcccttatcctaatcttaagtagaacgataagtgagcagggcgcaggaacagggtgaacagtgtacccccccctttctcatttttttgcacatagaagaccaagagtagatctaacaattttttcactccatatcgcaggtatctcttcaattttaggagctgtcaattttatttctaccattattaatatacgagcaccaagcctatctttagaaaaaataccactatttgcgtggtctgttttaattactgctattctactactattggccctaccagtgttagcaggaggaattacaatattattaatagatcgaaactttaacacctccttttttgatcccagcggaggaggagatccgatcctctaccagcacttatttgcggctttgggttgactgaagccatgcctggttgagggtcagttgaaaaactcgactcgtagttgcgcatagactacggattgtccggttaatgagcctttgggccgtttacggatcaagttgagcccagatgtgtgcgctcattgctggcg-aagctc-atggctttgcgagttggagcatccggcattctttgccgtgcgccgcagttgcacgcaag-tttgctaaccaacgaagcaaggctaatcgctagcgag-aggcgatgcataagcacgtctgtgagacaaaagcgtcggaacggcacc--gcatagccggaaagatgctacattcattcttttgacctcagctcagacaagattac
    Macrobiotus_aff_pallarii_FI066_1      taactgtggtaattctagagctaatacgtgcaaccagctcgcttccttgtggagcgagcgcagttattagatcaaaaccgatccagccttcgggttggtacaattggtgactctgaataaccgaagcagagcgcatggtctcgtaccggcgccagatctttcaagtgtctgacttatcagcttgttgttaggttatgttcctaacaaggcttcaacgggtaacggggtatcagggtccgataccggagagggagcctgagaaacggctaccacatccaaggaaggcagcaggcgcgcaaattacccactcctagcacagggaggtagtgacgaaaaataacgatgcgagggcttatagcttctcgtaatcggaatgggtacactttaaatcctttaacgaggatctattggagggcaagtctggtgccagcagccgcggtaattccagctccaatagcgtatattaaagttgctgcggttaaaaagctcgtagttggatctgggcttctgaatggatggtgcgcttttcggtgctactgtccgtttggtgccacaagccggccatgtagtgcatgcccttcattgggtgtgcattgcgaccggaacgtttactttgaaaaaattagagtgctcaaagcaggcgtatggccttgcataatggtgcatggaataatggaataggacctcggttctattttgttggttttcggaactcgaggtaatgattaataggaacagacgggggcattcgtattgcggcgttagaggtgaaattcttggatcgtcgcaagacgaactactgcgaaagcatttgccaagaatgttttcattaatcaagaacgaaagttagaggttcgaaggcgatcagataccgccctagttctaaccataaacgatgccaaccagcgatccgtcggtgtttttttgttgactcgacgggcagctttccgggaaaccaaagtgcttaggttccgggggaagtatggtgatagtaactgcgagtgaaatcggccaagcccagcgctgaatcccattgctggcaacggtgacgggaactgtagcgtgaagaacattctcatcggtgcggttcgtgtgcgtaagttctcctgagtgaggctccatcccatggagggtgcaaggcccgtatcgcgcgcaactggcatcgatgtaagtgttcggagagtcgccttgtttgtgagtacaaggtgaagtcggtggtaaactccatcgaaggctaaatatgaccacgagtccgatagcgaacaagtaccgtgagggaaaattgaaaagcactttgaagagagagcgaaacagtgcatgaaaccgctcagaggcaagcagatggggcctcgaaggcaaagcagcgaattcagctggtggtctgcgtggccggcgggtggagagatcttaacgactcttgcccgttgcgttctgcgtggttgccagtgcactttcgttgcttgtacgccaccgccgttgagtgagcatccgtcgggttgacgtgtgaagccttattccctcacgggcgtaggtgcttacagtcggctttgtacgcgtttgcgcttcaaccggtcatgttaacatgcgccagcgttagcgttggatcggctcgctctgtcggttgtcgttggatgacgaacttgttcggctcctcgacgattagtagacacgggtcggttttcaatgtcggtgcattgtaaattgggctgcttgcgtagggacctctctcagatttattctacgaagagaactaagtcaaccgggtgtgctcttttcagatgaacagttatataatgtcacagtcacaagacatgctttcattataatttttttctttgtgatgcctatcttaatcgggggttttggaaattgacttgttcccctaataatcagtgcgcctgatatagccttccctcgaataaataatcttagattctgattgttaccgccgtcccttatcctaatcttaagtagaacgataagtgagcagggcgcaggaacaggatgaacagtatacccccccctttctcatttttttgcacatagaagaccaagagtagatctaacaattttttcactccatatcgcaggtgtctcttcaattttaggggctgtcaattttatttctaccattattaatatgcgagcaccaagcctatatatagaaaaaataccactatttgtgtggtctgttttaattactgctattctactactattggccctccccgtgttagcaggaggaattacaatattattaatagatcgaaactttaacacctccttttttgatcccagcggagggggagatccgatcctctaccagcacttatttgcggctttgggttgactgaagccatgcctggttgagggtcagttgaaaaactcgactcgtagttgcgcatagactacggattgtccggttaatgagcctttgggccgtttacggatcaagttgagcccagatgtgtgcgctcattgctggcg-aagctc-atggctttgcgagttggagcatccggcattctttgccgtgcgccgcagttgcacgcaag-tttgctaaccaacgaagcaaggctaatcgctagcgag-aggcgatgcataagcacgtctgtgagacaaaagcgtcggaacggcacc--gcatagccggaaagatgctacattcattcttttgacctcagctcagacaagattac
    Macrobiotus_aff_pallarii_FI066_2      taactgtggtaattctagagctaatacgtgcaaccagctcgcttccttgtggagcgagcgcagttattagatcaaaaccgatccagccttcgggttggtacaattggtgactctgaataaccgaagcagagcgcatggtctcgtaccggcgccagatctttcaagtgtctgacttatcagcttgttgttaggttatgttcctaacaaggcttcaacgggtaacggggtatcagggtccgataccggagagggagcctgagaaacggctaccacatccaaggaaggcagcaggcgcgcaaattacccactcctagcacagggaggtagtgacgaaaaataacgatgcgagggcttatagcttctcgtaatcggaatgggtacactttaaatcctttaacgaggatctattggagggcaagtctggtgccagcagccgcggtaattccagctccaatagcgtatattaaagttgctgcggttaaaaagctcgtagttggatctgggcttctgaatggatggtgcgcttttcggtgctactgtccgtttggtgccacaagccggccatgtagtgcatgcccttcattgggtgtgcattgcgaccggaacgtttactttgaaaaaattagagtgctcaaagcaggcgtatggccttgcataatggtgcatggaataatggaataggacctcggttctattttgttggttttcggaactcgaggtaatgattaataggaacagacgggggcattcgtattgcggcgttagaggtgaaattcttggatcgtcgcaagacgaactactgcgaaagcatttgccaagaatgttttcattaatcaagaacgaaagttagaggttcgaaggcgatcagataccgccctagttctaaccataaacgatgccaaccagcgatccgtcggtgtttttttgttgactcgacgggcagctttccgggaaaccaaagtgcttaggttccgggggaagtatggtgatagtaactgcgagtgaaatcggccaagcccagcgctgaatcccattgctggcaacggtgacgggaactgtagcgtgaagaacattctcatcggtgcggttcgtgtgcgtaagttctcctgagtgaggctccatcccatggagggtgcaaggcccgtatcgcgcgcaactggcatcgatgtaagtgttcggagagtcgccttgtttgtgagtacaaggtgaagtcggtggtaaactccatcgaaggctaaatatgaccacgagtccgatagcgaacaagtaccgtgagggaaaattgaaaagcactttgaagagagagcgaaacagtgcatgaaaccgctcagaggcaagcagatggggcctcgaaggcaaagcagcgaattcagctggtggtctgcgtggccggcgggtggagagatcttaacgactcttgcccgttgcgttctgcgtggttgccagtgcactttcgttgcttgtacgccaccgccgttgagtgagcatccgtcgggttgacgtgtgaagccttattccctcacgggcgtaggtgcttacagtcggctttgtacgcgtttgcgcttcaaccggtcatgttaacatgcgccagcgttagcgttggatcggctcgctctgtcggttgtcgttggatgacgaacttgttcggctcctcgacgattagtagacacgggtcggttttcaatgtcggtgcattgtaaatt------------------------------------------------------------------------------------------------------------------------------------------------------------------------------------------------------------------------------------------------------------------------------------------------------------------------------------------------------------------------------------------------------------------------------------------------------------------------------------------------------------------------------------------------------------------------------------------------------------------------------------------------------------------------------------------------------------------------------------------------------------------------------------------------------------------------------------------------------------------------------------------------------------------------------------------------------------------------------------------------------------------------------------
    Macrobiotus_aff_pallarii_ME007_1      taactgtggtaattctagagctaatacgtgcaaccagcttgcttccttgtggagcgagcgcagttattagaacaagaccaatccggccttcgggtcggtacaattggtgactctgaataaccgaagcagagcgcatggtctcgtaccggcgccagatctttcatgtgtctgacttatcagcttgttgttaggttatgttcctaacaaggcttcaacgggtaacggggtatcagggtccgataccggagagggagcctgagaaacggctaccacatccaaggaaggcagcaggcgcgcaaattacccactcctagcacagggaggtagtgacgaaaaataacgatgcgagggcttatagcttctcgtaatcggaatgggtacactttaaatcctttaacgaggatcaattggagggcaagtctggtgccagcagccgcggtaattccagctccaatagcgtatattaaagttgctgcggttaaaaagctcgtagttggatctgggcttctgaatggatggtgcgcttttcggtgctactgtccgtttggtgccacaagccggccatgtagtgcatgcccttcattgggtgtgcattgcgaccggaacgtttactttgaaaaaattagagtgctcaaagcaggcgtatggccttgcataatggtgcatggaataatggaataggacctcggttctattttgttggttttcggaactcgaggtaatgattaacaggaacagacgggggcattcgtattgcggcgttagaggtgaaattcttggatcgtcgcaagacgaactactgcgaaagcatttgccaagaatgttttcattaatcaagaacgaaagttagaggttcgaaggcgatcagataccgccctagttctaaccataaacgatgccaaccagcgatctgtcggtgtttttttgttgactcgacgggcagctttccgggaaaccaaagtgcttaggttccgggggaagtatggtgatagtaactgcgagtgaaatcggccaagcccagcgccgaatcccattgctggcaacggtgacgggaactgtggcgtgaagaacattctcatcggtacggttcgtgtgcgtaagttctcctgagtgaggctccatcccatggagggtgcaaggcccgtatcgcgcgcaactggtatcgatgtaagtgttcggagagtcgccttgtttgtgagtacaaggtgaagtcggtggtaaactccatcgaaggctaaatatgaccacgagtccgatagcgaacaagtaccgtgagggaaaattgaaaagcactttgaagagagagcgaaacagtgcatgaaaccgctcagaggcaagcagatggggcctcgaaggcaaagtagcgaattcagctggtggtctgcgtggccggcgggtggagagatcttaacgactcttgcccgttgcgttctgcgtggttgccagtgcactttcgttgcttgtacgccaccgccgttgagtgagcatccgtcgggttgacatgtgaagccttattcctttacgggtgtaggtgcttacagtcggctttgtacgcgtttgcgcttcaaccggtcatgttaacatgtgccagcgtaagcgttggatcggttcgctctgtcggttgtcgctggatgacgaacttgttcggctcctcgacgattagtagacacgggctggttttcaacgtcggtacattgtaaattgagctgcatgtgtgggaacctcccttagcttcattcttcgaagggaattaagacaaccgggtctgctcttttcagatgagcaaatatataatgttacagtcacaagacatgcttttatcataatcttcttctttgtaatacctattttaattgggggttttggaaactgattagtgccactgatattaagtgcccctgatatagcatttcctcgaataaacaatttaaggttttgacttttaccgccatcgttaatcctgattttaacaagaactataagagaacaaggagctggtacaggttgaaccgtttatccacctctctctcatttttttgcacatagaggcccaagagttgaccttacaattttttcacttcacatcgccgggatttcatcaattctaggtgccgtaaacttcatctccactattattaatatacgtgctcctagcttgtcttttgaaaaaatacctttatttgtttgatctgtgttaatcacagctattcttttgctgctagctcttcctgttcttgctggagggattactatgctacttatggaccgaaactttaatacgtctttttttgatcctgctggaggtggagaccccgttctttatcaacatttat------------------------------------------------------------------------------------------------------------------------------------------------------------------------------------------------------------------------------------------------------------------------------------------------------------------------------------------------------------------------------
    Macrobiotus_aff_pallarii_ME007_2      taactgtggtaattctagagctaatacgtgcaaccagcttgcttccttgtggagcgagcgcagttattagaacaagaccaatccggccttcgggtcggtacaattggtgactctgaataaccgaagcagagcgcatggtctcgtaccggcgccagatctttcatgtgtctgacttatcagcttgttgttaggttatgttcctaacaaggcttcaacgggtaacggggtatcagggtccgataccggagagggagcctgagaaacggctaccacatccaaggaaggcagcaggcgcgcaaattacccactcctagcacagggaggtagtgacgaaaaataacgatgcgagggcttatagcttctcgtaatcggaatgggtacactttaaatcctttaacgaggatcaattggagggcaagtctggtgccagcagccgcggtaattccagctccaatagcgtatattaaagttgctgcggttaaaaagctcgtagttggatctgggcttctgaatggatggtgcgcttttcggtgctactgtccgtttggtgccacaagccggccatgtagtgcatgcccttcattgggtgtgcattgcgaccggaacgtttactttgaaaaaattagagtgctcaaagcaggcgtatggccttgcataatggtgcatggaataatggaataggacctcggttctattttgttggttttcggaactcgaggtaatgattaacaggaacagacgggggcattcgtattgcggcgttagaggtgaaattcttggatcgtcgcaagacgaactactgcgaaagcatttgccaagaatgttttcattaatcaagaacgaaagttagaggttcgaaggcgatcagataccgccctagttctaaccataaacgatgccaaccagcgatctgtcggtgtttttttgttgactcgacgggcagctttccgggaaaccaaagtgcttaggttccgggggaagtatggtgatagtaactgcgagtgaaatcggccaagcccagcgccgaatcccattgctggcaacggtgacgggaactgtggcgtgaagaacattctcatcggtacggttcgtgtgcgtaagttctcctgagtgaggctccatcccatggagggtgcaaggcccgtatcgcgcgcaactggtatcgatgtaagtgttcggagagtcgccttgtttgtgagtacaaggtgaagtcggtggtaaactccatcgaaggctaaatatgaccacgagtccgatagcgaacaagtaccgtgagggaaaattgaaaagcactttgaagagagagcgaaacagtgcatgaaaccgctcagaggcaagcagatggggcctcgaaggcaaagtagcgaattcagctggtggtctgcgtggccggcgggtggagagatcttaacgactcttgcccgttgcgttctgcgtggttgccagtgcactttcgttgcttgtacgccaccgccgttgagtgagcatccgtcgggttgacatgtgaagccttattcctttacgggtgtaggtgcttacagtcggctttgtacgcgtttgcgcttcaaccggtcatgttaacatgtgccagcgtaagcgttggatcggttcgctctgtcggttgtcgctggatgacgaacttgttcggctcctcgacgattagtagacacgggctggttttcaacgtcggtacattgtaaatt------------------------------------------------------------------------------------------------------------------------------------------------------------------------------------------------------------------------------------------------------------------------------------------------------------------------------------------------------------------------------------------------------------------------------------------------------------------------------------------------------------------------------------------------------------------------------------------------------------------------------------------------------ttgcggctttgggttgactgaagccatgcctggttgagggtcagttgaaaaactcgactcgtagttgcgcatagactacggattgtccggttaacgagccctggtgccgtttacggattaagttgagaccagatgtgtgcgctcattgctggtg-aagcttaaaggctttgctggttggagcatccggcattctttgccgtgcgccgcagttgcacgcaag-tttgctaaccaactaagcaaggctcattgctagcgagtgagcgacgcataagcacgtctgcgagacaaaagcgttggaacggcacc--gcatagccggaaagacgctatattcattcttttgacctcagctcagacaagattac
    Macrobiotus_aff_pallarii_ME007_5      taactgtggtaattctagagctaatacgtgcaaccagcttgcttccttgtggagcgagcgcagttattagaacaagaccaatccggccttcgggtcggtacaattggtgactctgaataaccgaagcagagcgcatggtctcgtaccggcgccagatctttcatgtgtctgacttatcagcttgttgttaggttatgttcctaacaaggcttcaacgggtaacggggtatcagggtccgataccggagagggagcctgagaaacggctaccacatccaaggaaggcagcaggcgcgcaaattacccactcctagcacagggaggtagtgacgaaaaataacgatgcgagggcttatagcttctygtaatcggaatgggtacactttaaatcctttaacgaggatcaattggagggcaagtctggtgccagcagccgcggtaattccagctccaatagcgtatattaaagttgctgcggttaaaaagctcgtagttggatctgggcttctgaatggatggtgcgcttttcggtgctactgtccgtttggtgccacaagccggccatgtagtgcatgcccttcattgggtgtgcattgcgaccggaacgtttactttgaaaaaattagagtgctcaaagcaggcgtatggccttgcataatggtgcatggaataatggaataggacctcggttctattttgttggttttcggaactcgaggtaatgattaacaggaacagacgggggcattcgtattgcggcgttagaggtgaaattcttggatcgtcgcaagacgaact---------------------------------------------------------------------------------------------------------------------------------------------------------------------------------------------gatagtaactgcgagtgaaatcggccaagcccagcgccgaatcccattgctggcaacggtgacgggaactgtggcgtgaagaacattctcatcggtacggttcgtgtgcgtaagttctcctgagtgaggctccatcccatggagggtgcaaggcccgtatcgcgcgcaactggtatcgatgtaagtgttcggagagtcgccttgtttgtgagtacaaggtgaagtcggtggtaaactccatcgaaggctaaatatgaccacgagtccgatagcgaacaagtaccgtgagggaaaattgaaaagcactttgaagagagagcgaaacagtgcatgaaaccgctcagaggcaagcagatggggcctcgaaggcaaagtagcgaattcagctggtggtctgcgtggccggcgggtggagagatcttaacgactcttgcccgttgcgttctgcgtggttgccagtgcactttcgttgcttgtacgccaccgccgttgagtgagcatccgtcgggttgacatgtgaagccttattcctttacgggtgtaggtgcttacagtcggctttgtacgcgtttgcgcttcaaccggtcatgttaacatgtgccagcgtaagcgttggatcggttcgctctgtcggttgtcgctggatgacgaacttgttcggctcctcgacgattagtagacacgggctggttttcaacgtcggtacattgtaaattgacctgcatgtgtgggaacctcccttagcttcattcttcgaagggaattaagacaaccgggtctgctcttttcagatgagcaaatatataatgttacagtcacaagacatgcttttatcataatcttcttctttgtaatacctattttaattgggggttttggaaactgattagtgccactgatattaagtgcccctgatatagcatttcctcgaataaacaatttaaggttttgacttttaccgccatcgttaatcctgattttaacaagaactataagaaaacaaggagctggtacaggttgaaccgtttatccacctctctctcatttttttgcacatagaggcccaagagttgaccttacaattttttcacttcacatcgccgggatttcatcaattctaggtgccgtaaacttcatctccactattattaatatacgtgctcctagcttgtcttttgaaaaaatacctttatttgtttgatctgtgttaatcacagctattcttttgctgctagctcttcctgttcttgctggagggattactatgctacttatggaccgaaactttaatacgtctttttttgatcctgctggaggtggagaccccgttctttatcaacatttatttgcggctttgggttgactgaagccatgcctggttgagggtcagttgaaaaactcgactcgtagttgcgcatagactacggattgtccggttaacgagccctggtgccgtttacggattaagttgagaccagatgtgtgcgctcattgctggtg-aagcttaaaggctttgctggttggagcatccggcattctttgccgtgcgccgcagttgcacgcaag-tttgctaaccaactaagcaaggctcattgctagcgagtgagcgacgcataagcacgtctgcgagacaaaagcgttggaacggcacc--gcatagccggaaagacgctatattcattcttttgacctcagctcagacaagattac
    Macrobiotus_aff_pallarii_ME007_6      taactgtggtaattctagagctaatacgtgcaaccagcttgcttccttgtggagcgagcgcagttattagaacaagaccaatccggccttcgggtcggtacaattggtgactctgaataaccgaagcagagcgcatggtctcgtaccggcgccagatctttcatgtgtctgacttatcagcttgttgttaggttatgttcctaacaaggcttcaacgggtaacggggtatcagggtccgataccggagagggagcctgagaaacggctaccacatccaaggaaggcagcaggcgcgcaaattacccactcctagcacagggaggtagtgacgaaaaataacgatgcgagggcttatagcttctcgtaatcggaatgggtacactttaaatcctttaacgaggatcaattggagggcaagtctggtgccagcagccgcggtaattccagctccaatagcgtatattaaagttgctgcggttaaaaagctcgtagttggatctgggcttctgaatggatggtgcgcttttcggtgctactgtccgtttggtgccacaagccggccatgtagtgcatgcccttcattgggtgtgcattgcgaccggaacgtttactttgaaaaaattagagtgctcaaagcaggcgtatggccttgcataatggtgcatggaataatggaataggacctcggttctattttgttggttttcggaactcgaggtaatgattaacaggaacagacgggggcattcgtattgcggcgttagaggtgaaattcttggatcgtcgcaagacgaactactgcgaaa------------------------------------------------------------------------------------------------------------------------------------------------------------------------------------gatagtaactgcgagtgaaatcggccaagcccagcgccgaatcccattgctggcaacggtgacgggaactgtggcgtgaagaacattctcatcggtacggttcgtgtgcgtaagttctcctgagtgaggctccatcccatggagggtgcaaggcccgtatcgcgcgcaactggtatcgatgtaagtgttcggagagtcgccttgtttgtgagtacaaggtgaagtcggtggtaaactccatcgaaggctaaatatgaccacgagtccgatagcgaacaagtaccgtgagggaaaattgaaaagcactttgaagagagagcgaaacagtgcatgaaaccgctcagaggcaagcagatggggcctcgaaggcaaagtagcgaattcagctggtggtctgcgtggccggcgggtggagagatcttaacgactcttgcccgttgcgttctgcgtggttgccagtgcactttcgttgcttgtacgccaccgccgttgagtgagcatccgtcgggttgacatgtgaagccttattcctttacgggtgtaggtgcttacagtcggctttgtacgcgtttgcgcttcaaccggtcatgttaacatgtgccagcgtaagcgttggatcggttcgctctgtcggttgtcgctggatgacgaacttgttcggctcctcgacgattagtagacacgggctgg--------------------------gacctgcatgtgtgggaacctcccttagcttcattcttcgaagggaattaagacaaccgggtctgctcttttcagatgagcaaatatataatgttacagtcacaagacatgcttttatcataatcttcttctttgtaatacctattttaattgggggttttggaaactgattagtgccactgatattaagtgcccctgatatagcatttcctcgaataaacaatttaaggttttgacttttaccgccatcgttaatcctgattttaacaagaactataagaaaacaaggagctggtacaggttgaaccgtttatccacctctctctcatttttttgcacatagaggcccaagagttgaccttacaattttttcacttcacatcgccgggatttcatcaattctaggtgccgtaaacttcatctccactattattaatatacgtgctcctagcttgtcttttgaaaaaatacctttatttgtttgatctgtgttaatcacagctattcttttgctgctagctcttcctgttcttgctggagggattactatgctacttatggaccgaaactttaatacgtctttttttgatcctgctggaggtggagaccccgttctttatcaacatttatttgcggctttgggttgactgaagccatgcctggttgagggtcagttgaaaaactcgactcgtagttgcgcatagactacggattgtccggttaacgagccctggtgccgtttacggattaagttgagaccagatgtgtgcgctcattgctggtg-aagcttaaaggctttgctggttggagcatccggcattctttgccgtgcgccgcagttgcacgcaag-tttgctaaccaactaagcaaggctcattgctagcgagtgagcgacgcataagcacgtctgcgagacaaaagcgttggaacggcacc--gcatagccggaaagacgctatattcattcttttgacctcagctcagacaagattac
    Macrobiotus_aff_pallarii_US057_4      taactgtggtaattctagagctaatacgtgcaaccagctcgcttccttgtggagcgagcgcagttattagaacaagaccaatccggccttcgggtcggtacaattggtgactctgaataaccgaagcagagcgcatggtctcgtaccggcgccagatctttcaagtgtctgacttatcagcttgttgttaggttatgttcctaacaaggcttcaacgggtaacggggtatcagggtccgataccggagagggagcctgagaaacggctaccacatccaaggaaggcagcaggcgcgcaaattacccactcctagcacagggaggtagtgacgaaaaataacgatgcgagggcttatagcttctcgtaatcggaatgggtacactttaaatcctttaacgaggatctattggagggcaagtctggtgccagcagccgcggtaattccagctccaatagcgtatattaaagttgctgcggttaaaaagctcgtagttggatctgggcttctgaatggatggtgcgctttacggtgctactgttcgtttggtgccacaagccggccatgtggtgcatgttcttcattgagcgtgcattgcgaccggaacgtttactttgaaaaaattagagtgctcaaagcaggcgtatggccttgcataatggtgcatggaataatggaataggacctcggttctattttgttggttttcggaactcgaggtaatgattaataggaacagacgggggcattcgtattgcggcgttagaggtgaaattcttggatcgtcgcaagacgaactactgcgaaagcatttgccaagaatgttttcattaatcaagaacgaaagttagaggttcgaaggcgatcagataccgccctagttctaaccataaacgatgccaaccagcgatccgtcggtgtttttttgttgactcgacgggcagctttccgggaaaccaaagtgcttaggttccgggggaagtatggtgatagtaactgcgagtgaaatcggccaagcccagcgctgaatcccattgctggcaacggtgacgggaactgtagcgtgaagaacattctcatcggtacggttcgtgtgcgtaagttctcctgagtgaggctccatcccatggagggtgcaaggcccgtatcgcgcgcaactggtatcgatgtaagtgttcggagagtcgccttgtttgtgagtacaaggtgaagtcggtggtaaactccatcgaaggctaaatatgaccacgagtccgatagcgaacaagtaccgtgagggaaaattgaaaagcactttgaagagagagcgaaacagtgcatgaaaccgctcagaggcaagcagatggggcctcgaaggcaaagcagcgaattcagctggtggtctgcgtggccggcgggtgtagagatcctaaagactcttgcccgttgcgttctgcgtggttgccagtgcactttcgttgcttgtacgccaccgccgttgagtgagcatccgtcgggttgacgtgtgaagccttattccctcacgggcgtaggtgcttacagtcggctttgtacgcgtttgcgcttcaaccggtcatgttaacatgtgccagcgttagcgttggatcggtttgctttgtcggttgtcgttggatgacgaacttgttcggctcctcgacgatcagtaaacacaggccggttttcaacgtcggtacattgtaaat-------------------------------------------------------------------------------------------------------------------------------------------------------------------------------------------------------------------------------------------------------------------------------------------------------------------------------------------------------------------------------------------------------------------------------------------------------------------------------------------------------------------------------------------------------------------------------------------------------------------------------------------------------------------------------------------------------------------------------------------------------------------------------------------------------------------------------------------------------------------------------------------------------------------------------------------------------------------------------------------------------------------------------------
    Macrobiotus_aff_pallarii_US057_6      taactgtggtaattctagagctaatacgtgcaaccagctcgcttccttgtggagcgagcgcagttattagaacaagaccaatccggccttcgggtcggtacaattggtgactctgaataaccgaagcagagcgcatggtctcgtaccggcgccagatctttcaagtgtctgacttatcagcttgttgttaggttatgttcctaacaaggcttcaacgggtaacggggtatcagggtccgataccggagagggagcctgagaaacggctaccacatccaaggaaggcagcaggcgcgcaaattacccactcctagcacagggaggtagtgacgaaaaataacgatgcgagggcttatagcttctcgtaatcggaatgggtacactttaaatcctttaacgaggatctattggagggcaagtctggtgccagcagccgcggtaattccagctccaatagcgtatattaaagttgctgcggttaaaaagctcgtagttggatctgggcttctgaatggatggtgcgctttacggtgctactgttcgtttggtgccacaagccggccatgtggtgcatgttcttcattgagcgtgcattgcgaccggaacgtttactttgaaaaaattagagtgctcaaagcaggcgtatggccttgcataatggtgcatggaataatggaataggacctcggttctattttgttggttttcggaactcgaggtaatgattaataggaacagacgggggcattcgtattgcggcgttagaggtgaaattcttggatcgtcgcaagacgaactactgcgaaagcatttgccaagaatgttttcattaatcaagaacgaaagttagaggttcgaaggcgatcagataccgccctagttctaaccataaacgatgccaaccagcgatccgtcggtgtttttttgttgactcgacgggcagctttccgggaaaccaaagtgcttaggttccgggggaagtatggtgatagtaactgcgagtgaaatcggccaagcccagcgctgaatcccattgctggcaacggtgacgggaactgtagcgtgaagaacattctcatcggtacggttcgtgtgcgtaagttctcctgagtgaggctccatcccatggagggtgcaaggcccgtatcgcgcgcaactggtatcgatgtaagtgttcggagagtcgccttgtttgtgagtacaaggtgaagtcggtggtaaactccatcgaaggctaaatatgaccacgagtccgatagcgaacaagtaccgtgagggaaaattgaaaagcactttgaagagagagcgaaacagtgcatgaaaccgctcagaggcaagcagatggggcctcgaaggcaaagcagcgaattcagctggtggtctgcgtggccggcgggtgtagagatcctaaagactcttgcccgttgcgttctgcgtggttgccagtgcactttcgttgcttgtacgccaccgccgttgagtgagcatccgtcgggttgacgtgtgaagccttattccctcacgggcgtaggtgcttacagtcggctttgtacgcgtttgcgcttcaaccggtcatgttaacatgtgccagcgttagcgttggatcggtttgctttgtcggttgtcgttggatgacgaacttgttcggctcctcgacgatcagtaaacacaggccggttttcaacgtcggtacattgtaaat-gggccgcctgcgttggtacttccttaagatttattattcgaagagaactaagacagccggggctgttgttttctgatgaacaaatatataatgtgactgtaacaagacatgcttttattataatttttttttttgttataccaattttaattgggggttttgggaactggttagtgccattaataatcagagcccccgacatagcttttccccgtataaataatttaagattttgacttctacctccatctcttattttaatcttaagaagaacaataagagaacaaggtgctggtactggctgaactgtctatcctccgctatcacatttttttgcacatagaggccccagagtggacttaacaattttctccttacatgtggctggaatttcctctattttaggagccgtaaattttatttcaaccatcattaacatacgagccccgttcataagactagaaaaaatacctttatttgtttgatctgtgcttattactgctatccttttattattagctcttccagtactcgcaggaggaattacaatattactcatagatcgtaactttaatacctccttctttgatccttctggtgggggagatcctattttataccaacatctttttgcggctttgggttgactgaagccatgcctggttgagggtcagttgaaaaactcgactcgtagtcgcgcatagactacggattgtccggttaacgtgccctggtgccgtttacggatcaagttgagaccagatgtgtgcgctcattgctggtgaaagctc-aaagctttgctagttggagcatccggcattctttgccgtgcgccgcagttgcacgcaag-tctgctaaccaacgaagcaaggcatctcactaagcgc-gagcgatgcataggcacgtctgcgagccaaaagcgttagaacggcacc--gcatagccggaaagacgctacattcattcttttgacctcagctcagacaagattac
    Macrobiotus_aff_pallarii_PL015_2      ---------------------------------------------------------------------------------------------------------------------------------------------------------------------------------------------------------------------------------------------------------------------------------------------------------------------------------------------------------------------------------------------------------------------------------------------------------------------------------------------------------------------------------------------------------------------------------------------------------------------------------------------------------------------------------------------------------------------------------------------------------------------------------------------------------------------------------------------------------------------------------------------------------------------------------------------------------------------------------------------------------------------------gatagtaactgcgagtgaaatcggccaagcccagcgctgaatcccattgctggcaacggtgacgggaactgtagcgtgaagaacattctcatcggtgcggttcgtgtgcgtaagttctcctgagtgaggctccatcccatggagggtgcaaggcccgtatcgcgcgcaactggcatcgatgtaagtgttcggagagtcgccttgtttgtgagtacaaggtgaagtcggtggtaaactccatcgaaggctaaatatgaccacgagtccgatagcgaacaagtaccgtgagggaaaattgaaaagcactttgaagagagagcgaaacagtgcatgaaaccgctcagaggcaagcagatggggcctcgaaggcaaagcagcgaattcagctggtggtctgcgtggccggcgggtggagagatcttaacgactcttgcccgttgcgttctgcgtggttgccagtgcactttcgttgcttgtacgccaccgccgttgagtgagcatccgtcgggttgacgtgtgaagccttattccctcacgggcgtaggtgcttacagtcggctttgtacgcgtttgcgcttcaaccggtcatgttaacatgcgccagcgttagcgttggatcggctcgctctgtcggttgtcgttggatgacgaacttgttcggctcctcgacgattagtagacacgggtcggttttcaatgtcggtgcattgtaaattgggctgcttgcgtaggaacctctctcagatttattctacgaagagaactaagtcaaccgggtatgctcttttcagatgaacagctatataatgtcacagtcacaagacatgctttcattataatttttttctttgtgatacctatcctaatcgggggttttggaaattgacttgttcccctgataatcagtgcgcctgatatagccttccctcgaataaataatcttagattctgattgttaccgccgtcccttatcctaatcttaagtagaacgataagtgagcagggcgcaggaacagggtgaacagtgtacccccccctttctcatttttttgcacatagaagaccaagagtagatctaacaattttttcactccatatcgcaggtatctcttcaattttaggagctgtcaattttatttctaccattattaatatacgagcaccaagcctatctttagaaaaaataccactatttgcgtggtctgttttaattactgctattctactactattggccctaccagtgttagcaggaggaattacaatattattaatagatcgaaactttaacacctccttttttgatcccagcggaggaggagatccgatcctctaccagcacttatttgcggctttgggttgactgaagccatgcctggttgagggtcagttgaaaaactcgactcgtagttgcgcatagactacggattgtccggttaatgagcctttgggccgtttacggatcaagttgagcccagatgtgtgcgctcattgctggcg-aagctc-atggctttgcgagttggagcatccggcattctttgccgtgcgccgcagttgcacgcaag-tttgctaaccaacgaagcaaggctaatcgctagcgag-aggcgatgcataagcacgtctgtgagacaaaagcgtcggaacggcacc--gcatagccggaaagatgctacattcattcttttgacctcagctcagacaagattac
    Macrobiotus_aff_pallarii_PL015_4      -----------------------------------------------------------------------------------------------------------------------------------------------------------------------------------------------------------------------------------------------------------------------------------------------------------------------------------------------------------------------------------------------------------------------------------------------------------------------------------------------------------------------------------------------------------------------------------------------------------------------------------------------------------------------------------------------------------------------------------------------------------------------------------------------------------------------------------------------------------------------------------------------------------------------------------------------------------------------------------------------------------------------------------------------------------------------------------------------------------------------------------------------------------------------------------------------------------------------------------------------------------------------------------------------------------------------------------------------------------------------------------------------------------------------------------------------------------------------------------------------------------------------------------------------------------------------------------------------------------------------------------------------------------------------------------------------------------------------------------------------------------------------gggctgcttgcgtaggaacctctctcagatttattctacgaagagaactaagtcagccgggtgtgctcttttcagacgaacagctatataatgtcacagtcacaagacatgctttcattataatttttttctttgtgatacctatcctaatcgggggttttggaaattgacttgttcccctgataatcagtgcgcctgatatagccttccctcgaataaataatcttagattctgattgttaccaccgtcccttatcctaatcttaagtagaacgataagtgagcagggcgcaggaacagggtgaacagtatacccccccctttctcatttttttgcacatagaagaccaagagtagatctaacaattttttcactccatatcgcaggtatctcttcaattttaggagctgtcaattttatttctaccattattaatatacgagcaccaagcctatctttagaaaaaataccactatttgtgtggtctgttttaattactgctattctactactattggccctaccagtgttagcaggaggaattacaatattattaatagatcgaaactttaacacctccttttttgatcccagcggaggaggagatccgatcctctaccagcacttatttgcggctttgggttgactgaagccatgcctggttgagggtcagttgaaaaactcgactcgtagttgcgcatagactacggattgtccggttaatgagcctttgggccgtttacggatcaagttgagcccagatgtgtgcgctcattgctggcg-aagctc-atggctttgcgagttggagcatccggcattctttgccgtgcgccgcagttgcacgcaag-tttgctaaccaacgaagcaaggctaatcgctagcgag-aggcgatgcataagcacgtctgtgagacaaaagcgtcggaacggcacc--gcatagccggaaagatgctacattcattcttttgacctcagctcagacaagattac
    Macrobiotus_aff_pallarii_PL015_5      -----------------------------------------------------------------------------------------------------------------------------------------------------------------------------------------------------------------------------------------------------------------------------------------------------------------------------------------------------------------------------------------------------------------------------------------------------------------------------------------------------------------------------------------------------------------------------------------------------------------------------------------------------------------------------------------------------------------------------------------------------------------------------------------------------------------------------------------------------------------------------------------------------------------------------------------------------------------------------------------------------------------------------------------------------------------------------------------------------------------------------------------------------------------------------------------------------------------------------------------------------------------------------------------------------------------------------------------------------------------------------------------------------------------------------------------------------------------------------------------------------------------------------------------------------------------------------------------------------------------------------------------------------------------------------------------------------------------------------------------------------------------------gggctgcttgcgtaggaacctctctcagatttattctacgaagagaactaagtcagccgggtgtgctcttttcagacgaacagctatataatgtcacagtcacaagacatgctttcattataatttttttctttgtgatacctatcctaatcgggggttttggaaattgacttgttcccctgataatcagtgcgcctgatatagccttccctcgaataaataatcttagattctgattgttaccaccgtcccttatcctaatcttaagtagaacgataagtgagcagggcgcaggaacagggtgaacagtatacccccccctttctcatttttttgcacatagaagaccaagagtagatctaacaattttttcactccatatcgcaggtatctcttcaattttaggagctgtcaattttatttctaccattattaatatacgagcaccaagcctatctttagaaaaaataccactatttgtgtggtctgttttaattactgctattctactactattggccctaccagtgttagcaggaggaattacaatattattaatagatcgaaactttaacacctccttttttgatcccagcggaggaggagatccgatcctctaccagcacttat------------------------------------------------------------------------------------------------------------------------------------------------------------------------------------------------------------------------------------------------------------------------------------------------------------------------------------------------------------------------------
    Macrobiotus_aff_pallarii_FI066_4      -----------------------------------------------------------------------------------------------------------------------------------------------------------------------------------------------------------------------------------------------------------------------------------------------------------------------------------------------------------------------------------------------------------------------------------------------------------------------------------------------------------------------------------------------------------------------------------------------------------------------------------------------------------------------------------------------------------------------------------------------------------------------------------------------------------------------------------------------------------------------------------------------------------------------------------------------------------------------------------------------------------------------------------------------------------------------------------------------------------------------------------------------------------------------------------------------------------------------------------------------------------------------------------------------------------------------------------------------------------------------------------------------------------------------------------------------------------------------------------------------------------------------------------------------------------------------------------------------------------------------------------------------------------------------------------------------------------------------------------------------------------------------gggctgcttgcgtagggacctctctcagatttattctacgaagagaactaagtcaaccgggtgtgctcttttcagatgaacagttatataatgtcacagtcacaagacatgctttcattataatttttttctttgtgatgcctatcttaatcgggggttttggaaattgacttgttcccctaataatcagtgcgcctgatatagccttccctcgaataaataatcttagattctgattgttaccgccgtcccttatcctaatcttaagtagaacgataagtgagcagggcgcaggaacaggatgaacagtatacccccccctttctcatttttttgcacatagaagaccaagagtagatctaacaattttttcactccatatcgcaggtgtctcttcaattttaggggctgtcaattttatttctaccattattaatatgcgagcaccaagcctatatatagaaaaaataccactatttgtgtggtctgttttaattactgctattctactactattggccctccccgtgttagcaggaggaattacaatattattaatagatcgaaactttaacacctccttttttgatcccagcggagggggagatccgatcctctaccagcacttatttgcggctttgggttgactgaagccatgcctggttgagggtcagttgaaaaactcgactcgtagttgcgcatagactacggattgtccggttaatgagcctttgggccgtttacggatcaagttgagcccagatgtgtgcgctcattgctggtg-aagctc-aaggctttgcgagttggagcatccggcattctttgccgtgcgccgcagttgcacgcaag-tttgctaaccaacgaagcaaggctaatcgctagcgag-aggcgatgcataggcacgtctgtgagacaaaagcgtcggaacggcacc--gcatagccggaaagatgctacattcattcttttgacctcagctcagacaagattac
    Macrobiotus_aff_pallarii_FI066_5      -----------------------------------------------------------------------------------------------------------------------------------------------------------------------------------------------------------------------------------------------------------------------------------------------------------------------------------------------------------------------------------------------------------------------------------------------------------------------------------------------------------------------------------------------------------------------------------------------------------------------------------------------------------------------------------------------------------------------------------------------------------------------------------------------------------------------------------------------------------------------------------------------------------------------------------------------------------------------------------------------------------------------------------------------------------------------------------------------------------------------------------------------------------------------------------------------------------------------------------------------------------------------------------------------------------------------------------------------------------------------------------------------------------------------------------------------------------------------------------------------------------------------------------------------------------------------------------------------------------------------------------------------------------------------------------------------------------------------------------------------------------------------gggctgcttgcgtagggacctctctcagatttattctacgaagagaactaagtcaaccgggtgtgctcttttcagatgaacagttatataatgtcacagtcacaagacatgctttcattataatttttttctttgtgatgcctatcttaatcgggggttttggaaattgacttgttcccctaataatcagtgcgcctgatatagccttccctcgaataaataatcttagattctgattgttaccgccgtcccttatcctaatcttaagtagaacgataagtgagcagggcgcaggaacaggatgaacagtatacccccccctttctcatttttttgcacatagaagaccaagagtagatctaacaattttttcactccatatcgcaggtgtctcttcaattttaggggctgtcaattttatttctaccattattaatatgcgagcaccaagcctatatatagaaaaaataccactatttgtgtggtctgttttaattactgctattctactactattggccctccccgtgttagcaggaggaattacaatattattaatagatcgaaactttaacacctccttttttgatcccagcggagggggagatccgatcctctaccagcacttatttgcggctttgggttgactgaagccatgcctggttgagggtcagttgaaaaactcgactcgtagttgcgcatagactacggattgtccggttaatgagcctttgggccgtttacggatcaagttgagcccagatgtgtgcgctcattgctggtg-aagctc-aaggctttgcgagttggagcatccggcattctttgccgtgcgccgcagttgcacgcaag-tttgctaaccaacgaagcaaggctaatcgctagcgag-aggcgatgcataggcacgtctgtgagacaaaagcgtcggaacggcacc--gcatagccggaaagatgctacattcattcttttgacctcagctcagacaagattac
    Macrobiotus_aff_pallarii_ME007_3      -----------------------------------------------------------------------------------------------------------------------------------------------------------------------------------------------------------------------------------------------------------------------------------------------------------------------------------------------------------------------------------------------------------------------------------------------------------------------------------------------------------------------------------------------------------------------------------------------------------------------------------------------------------------------------------------------------------------------------------------------------------------------------------------------------------------------------------------------------------------------------------------------------------------------------------------------------------------------------------------------------------------------------------------------------------------------------------------------------------------------------------------------------------------------------------------------------------------------------------------------------------------------------------------------------------------------------------------------------------------------------------------------------------------------------------------------------------------------------------------------------------------------------------------------------------------------------------------------------------------------------------------------------------------------------------------------------------------------------------------------------------------------gacctgcatgtgtgggaacctcccttagcttcattcttcgaagggaattaagacaaccgggtctgctcttttcagatgagcaaatatataatgttacagtcacaagacatgcttttatcataatcttcttctttgtaatacctattttaattgggggttttggaaactgattagtgccactgatattaagtgcccctgatatagcatttcctcgaataaacaatttaaggttttgacttttaccgccatcgttaatcctgattttaacaagaactataagaaaacaaggagctggtacaggttgaaccgtttatccacctctctctcatttttttgcacatagaggcccaagagttgaccttacaattttttcacttcacatcgccgggatttcatcaattctaggtgccgtaaacttcatctccactattattaatatacgtgctcctagcttgtcttttgaaaaaatacctttatttgtttgatctgtgttaatcacagctattcttttgctgctagctcttcctgttcttgctggagggattactatgctacttatggaccgaaactttaatacgtctttttttgatcctgctggaggtggagaccccgttctttatcaacatttatttgcggctttgggttgactgaagccatgcctggttgagggtcagttgaaaaactcgactcgtagttgcgcatagactacggattgtccggttaacgagccctggtgccgtttacggattaagttgagaccagatgtgtgcgctcattgctggtg-aagcttaaaggcttcgctggttggagcatccggcattctttgccgtgcgccgcagttgcacgcaag-tttgctaaccaactaagcaaggctcattgctagcgagtgagcgacgcataagcacgtctgcgagacaaaagcgttggaacggcacc--gcatagccggaaagacgctacattcattcttttgacctcagctcagacaagattac
    Macrobiotus_aff_pallarii_US057_3      -----------------------------------------------------------------------------------------------------------------------------------------------------------------------------------------------------------------------------------------------------------------------------------------------------------------------------------------------------------------------------------------------------------------------------------------------------------------------------------------------------------------------------------------------------------------------------------------------------------------------------------------------------------------------------------------------------------------------------------------------------------------------------------------------------------------------------------------------------------------------------------------------------------------------------------------------------------------------------------------------------------------------------------------------------------------------------------------------------------------------------------------------------------------------------------------------------------------------------------------------------------------------------------------------------------------------------------------------------------------------------------------------------------------------------------------------------------------------------------------------------------------------------------------------------------------------------------------------------------------------------------------------------------------------------------------------------------------------------------------------------------------------gggccgcctgcgttggtacttccttaagatttattattcgaagagaactaagacagccggggctgttgttttctgatgaacaaatatataatgtgactgtaacaagacatgcttttattataatttttttttttgttataccaattttaattgggggttttgggaactggttagtgccattaataatcagagcccccgacatagcttttccccgtataaataatttaagattttgacttctacctccatctcttattttaatcttaagaagaacaataagagaacaaggtgctggtactggctgaactgtctatcctccgctatcacatttttttgcacatagaggccccagagtggacttaacaattttctccttacatgtggctggaatttcctctattttaggagccgtaaattttatttcaaccatcattaacatacgagccccgttcataagactagaaaaaatacctttatttgtttgatctgtgcttattactgctatccttttattattagctcttccagtactcgcaggaggaattacaatattactcatagatcgtaactttaatacctccttctttgatccttctggtgggggagatcctattttataccaacatctttttgcggctttgggttgactgaagccatgcctggttgagggtcagttgaaaaactcgactcgtagtcgcgcatagactacggattgtccggttaacgcgccctggtgccgtttacggatcaagttgagaccagatgtgtgcgctcattgctggtgaaagctc-aaagctttgctagttggagcatccggcattctttgccgtgcgccgtagttgcacgcaag-tctgctaaccaacgaagcaaggcatctcactaagcgc-gagcgatgcataggcacgtctgcgagccaaaagcgttagaacggcaac--gcatagccggaaagacgctacattcattcttttgacctcagctcagacaagattac
    Macrobiotus_pallarii_IT337_1          -----------------------------------------------------------------------------------------------------------------------------------------------------------------------------------------------------------------------------------------------------------------------------------------------------------------------------------------------------------------------------------------------------------------------------------------------------------------------------------------------------------------------------------------------------------------------------------------------------------------------------------------------------------------------------------------------------------------------------------------------------------------------------------------------------------------------------------------------------------------------------------------------------------------------------------------------------------------------------------------------------------------------------------------------------------------------------------------------------------------------------------------------------------------------------------------------------------------------------------------------------------------------------------------------------------------------------------------------------------------------------------------------------------------------------------------------------------------------------------------------------------------------------------------------------------------------------------------------------------------------------------------------------------------------------------------------------------------------------------------------------------------------------------------------------------------------------------------------------------------------------------------------------------------------------------------------------------------------------------------------------------------------------------------------------------------------------------------------------------------------------------------------------------------------------------------------------------------------------------------------------------------------------------------------------------------------------------------------------------------------------------------------------------------------------ttgcggctttgggttgactgaagccatgcctggttgagggtcagttgaaaaactcgactcgtagttgcgcatagactacggattgtccggttaacgagccctggtgccgtttacggattaagttgagaccagatgtgtgcgctcattgctggtg-aagctcaaaggctttgctagttggagcatccggcattctttgccgtgcgccgcagttgcacgcaag-tttgctaaccaactaagcaaggctcattgccagcgagtgagcgacgcataagcacgtctgcgagacaaaagcgttggaacggcacc--gcatagccggaaagacgctatattcattcttttgacctcagctcagacaagattac
    Macrobiotus_aff_pallarii_US057_2      -----------------------------------------------------------------------------------------------------------------------------------------------------------------------------------------------------------------------------------------------------------------------------------------------------------------------------------------------------------------------------------------------------------------------------------------------------------------------------------------------------------------------------------------------------------------------------------------------------------------------------------------------------------------------------------------------------------------------------------------------------------------------------------------------------------------------------------------------------------------------------------------------------------------------------------------------------------------------------------------------------------------------------------------------------------------------------------------------------------------------------------------------------------------------------------------------------------------------------------------------------------------------------------------------------------------------------------------------------------------------------------------------------------------------------------------------------------------------------------------------------------------------------------------------------------------------------------------------------------------------------------------------------------------------------------------------------------------------------------------------------------------------------------------------------------------------------------------------------------------------------------------------------------------------------------------------------------------------------------------------------------------------------------------------------------------------------------------------------------------------------------------------------------------------------------------------------------------------------------------------------------------------------------------------------------------------------------------------------------------------------------------------------------------------------ttgcggctttgggttgactgaagccatgcctggttgagggtcagttgaaaaactcgactcgtagtcgcgcatagactacggattgtccggttaacgtgccctggtgccgtttacggatcaagttgagaccagatgtgtgcgctcattgctggtgaaagctc-aaagctttgctagttggagcatccggcattctttgccgtgcgccgcagttgcacgcaag-tctgctaaccaacgaagcaaggcatctcactaagcgc-gagcgatgcataggcacgtctgcgagccaaaagcgttagaacggcacc--gcatagccggaaagacgctacattcattcttttgacctcagctcagacaagattac
  ;
END;

begin mrbayes;

charset Subset1 = 1-987 988-1703;
charset Subset2 = 1704-2333\3;
charset Subset3 = 1705-2333\3;
charset Subset4 = 1706-2333\3;
charset Subset5 = 2334-2699;

partition PartitionFinder = 5:Subset1, Subset2, Subset3, Subset4, Subset5;
set partition=PartitionFinder;

lset applyto=(1) nst=6;
lset applyto=(2) nst=2 rates=propinv;
lset applyto=(3) nst=6 rates=propinv;
lset applyto=(4) nst=6 rates=gamma;
prset applyto=(4) statefreqpr=fixed(equal);
lset applyto=(5) nst=2 rates=gamma;
prset applyto=(5) statefreqpr=fixed(equal);

prset applyto=(all) ratepr=variable;
unlink statefreq=(all) revmat=(all) shape=(all) pinvar=(all) tratio=(all);

mcmcp ngen= 20000000 mcmcdiagn=yes Diagnfreq=10000 relburnin=yes burninfrac=0.10 Stoprule=no Stopval=0.005
printfreq=1000  samplefreq=10000 nruns=4 nchains=4 savebrlens=yes;

mcmc;
sump;
sumt;

end;
 
