# Supplementary material for: Integrative taxonomy resolves species identities within the Macrobiotus pallarii complex (Eutardigrada: Macrobiotidae)
Source: Zoological Lett. 2021 May 27;7:9. doi: 10.1186/s40851-021-00176-w (PMC8162020; doi:10.1186/s40851-021-00176-w)
Supplement: Supplementary file 3 — Additional file 3: SM.03. The p-distances between species of the Macrobiotus pallarii complex. [file 40851_2021_176_MOESM3_ESM.xlsx]

## Sheet: Notes
Notes to SM.04:
Minimum and maximum distances were calculated using all the available sequences. Averages were calculated using only 1 representative sequence per haplotype

## Sheet: 18S
	Genbank	Species	Individual	Haplotype	1	2	3	4	5	6	7	8	9	10	11	12
1	MT809065	Macrobiotus pseudopallarii	ME.007.1	H1														Different species				Min	Max
2	MT809066	Macrobiotus pseudopallarii	ME.007.2	H1	0													Same species, different haplotypes			M. pallarii	0	0.0121581
3	MT809068	Macrobiotus pseudopallarii	ME.007.4	H1	0	0												Same species, same haplotype			M. pseudopallarii	0	0.0138018
4	MT809067	Macrobiotus pseudopallarii	ME.007.3	H1	0	0	0														M. ripperi	0.0101317	0.0121581
5	MT809069	Macrobiotus pallarii	IT.337.1	H1	0	0	0	0													M. margoae	0.0121581	0.0138018
6	MT809070	Macrobiotus pallarii	IT.337.2	H1	0	0	0	0	0
7	MT809071	Macrobiotus pallarii	IT.337.3	H1	0	0	0	0	0	0
8	MT809072	Macrobiotus margoae	US.057.1	H1	0.0121581	0.0121581	0.0138018	0.0136307	0.0121581	0.0121581	0.0121581
9	MT809073	Macrobiotus margoae	US.057.2	H1	0.0121581	0.0121581	0.0138018	0.0136307	0.0121581	0.0121581	0.0121581	0
10	MT809074	Macrobiotus ripperi	PL.001.1	H1	0.0101317	0.0101317	0.0112923	0.0111524	0.0101317	0.0101317	0.0101317	0.0121581	0.0121581
11	MT809075	Macrobiotus ripperi	FI.066.1	H1	0.0101317	0.0101317	0.0112923	0.0111524	0.0101317	0.0101317	0.0101317	0.0121581	0.0121581	0
12	MT809076	Macrobiotus ripperi	FI.066.2	H1	0.0101317	0.0101317	0.0112923	0.0111524	0.0101317	0.0101317	0.0101317	0.0121581	0.0121581	0	0

## Sheet: 28S
	Genbank	Species	Individual	Haplotype	1	2	3	4	5	6	7	8	9	10	11	12	13
1	MT809077	Macrobiotus pseudopallarii	ME.007.1	H1															Different species			Min	Max
2	MT809078	Macrobiotus pseudopallarii	ME.007.2	H1	0														Same species, different haplotypes		M. pallarii	0.00139665	0.0265734
3	MT809080	Macrobiotus pseudopallarii	ME.007.4	H1	0	0													Same species, same haplotype		M. pseudopallarii	0.00139665	0.026087
4	MT809079	Macrobiotus pseudopallarii	ME.007.3	H1	0	0	0														M. ripperi	0.020979	0.0251397
5	MT809081	Macrobiotus pallarii	IT.337.1	H1	0.00139665	0.00139665	0.00139665	0.00144928													M. margoae	0.020979	0.0265734
6	MT809082	Macrobiotus pallarii	IT.337.2	H1	0.00139665	0.00139665	0.00139665	0.00144928	0
7	MT809083	Macrobiotus pallarii	IT.337.3	H1	0.00139665	0.00139665	0.00139665	0.00144928	0	0
8	MT809084	Macrobiotus margoae	US.057.1	H1	0.0251748	0.0251748	0.0251748	0.026087	0.0265734	0.0265734	0.0265734
9	MT809085	Macrobiotus margoae	US.057.2	H1	0.0251748	0.0251748	0.0251748	0.026087	0.0265734	0.0265734	0.0265734	0
10	MT809087	Macrobiotus ripperi	PL.015.2	H1	0.023743	0.023743	0.023743	0.0217391	0.0251397	0.0251397	0.0251397	0.020979	0.020979
11	MT809086	Macrobiotus ripperi	PL.015.1	H1	0.023743	0.023743	0.023743	0.0217391	0.0251397	0.0251397	0.0251397	0.020979	0.020979	0
12	MT809088	Macrobiotus ripperi	FI.066.1	H1	0.023743	0.023743	0.023743	0.0217391	0.0251397	0.0251397	0.0251397	0.020979	0.020979	0	0
13	MT809089	Macrobiotus ripperi	FI.066.2	H1	0.023743	0.023743	0.023743	0.0217391	0.0251397	0.0251397	0.0251397	0.020979	0.020979	0	0	0

## Sheet: COI
	Genbank	Species	Individual	Haplotype	1	2	3	4	5	6	7	8	9	10	11	12	13	14	15	16
1	MT807921	Macrobiotus pseudopallarii	ME.007.3	H1																		Different species			Min	Max
2	MT807923	Macrobiotus pseudopallarii	ME.007.5	H1	0																	Same species, different haplotypes		M. pallarii	0.139683	0.211111
3	MT807922	Macrobiotus pseudopallarii	ME.007.4	H1	0	0																Same species, same haplotype		M. pseudopallarii	0.139683	0.225397
4	MT807920	Macrobiotus pseudopallarii	ME.007.2	H2	0.0031746	0.0031746	0.0031746																	M. ripperi	0.185714	0.226984
5	MT807924	Macrobiotus pallarii	IT.337.1	H1	0.142857	0.142857	0.142857	0.139683																M. margoae	0.211111	0.226984
6	MT807925	Macrobiotus pallarii	IT.337.2	H1	0.142857	0.142857	0.142857	0.139683	0
7	MT807926	Macrobiotus pallarii	IT.337.3	H1	0.142857	0.142857	0.142857	0.139683	0	0
8	MT807927	Macrobiotus margoae	US.057.1	H1	0.215873	0.215873	0.215873	0.212698	0.211111	0.211111	0.211111
9	MT807928	Macrobiotus margoae	US.057.3	H1	0.215873	0.215873	0.215873	0.212698	0.211111	0.211111	0.211111	0
10	MT807934	Macrobiotus ripperi	PL.015.3	H1	0.220635	0.220635	0.220635	0.21746	0.185714	0.185714	0.185714	0.22381	0.22381
11	MT807935	Macrobiotus ripperi	PL.015.4	H1	0.220635	0.220635	0.220635	0.21746	0.185714	0.185714	0.185714	0.22381	0.22381	0
12	MT807933	Macrobiotus ripperi	PL.015.2	H2	0.21746	0.21746	0.21746	0.214286	0.187302	0.187302	0.187302	0.225397	0.225397	0.00952381	0.00952381
13	MT807929	Macrobiotus ripperi	FI.066.1	H2	0.21746	0.21746	0.21746	0.214286	0.187302	0.187302	0.187302	0.225397	0.225397	0.00952381	0.00952381	0
14	MT807932	Macrobiotus ripperi	FI.066.4	H3	0.225397	0.225397	0.225397	0.222222	0.193651	0.193651	0.193651	0.226984	0.226984	0.0269841	0.0269841	0.0269841	0.0269841
15	MT807930	Macrobiotus ripperi	FI.066.2	H3	0.225397	0.225397	0.225397	0.222222	0.193651	0.193651	0.193651	0.226984	0.226984	0.0269841	0.0269841	0.0269841	0.0269841	0
16	MT807931	Macrobiotus ripperi	FI.066.3	H3	0.225397	0.225397	0.225397	0.222222	0.193651	0.193651	0.193651	0.226984	0.226984	0.0269841	0.0269841	0.0269841	0.0269841	0	0

## Sheet: ITS2
	Genbank	Species	Individual	Haplotype	1	2	3	4	5	6	7	8	9	10	11	12	13	14	15	16
1	MT809090	Macrobiotus pseudopallarii	ME.007.1	H1																		Different species			Min	Max
2	MT809092	Macrobiotus pseudopallarii	ME.007.4	H1	0																	Same species, different haplotypes		M. pallarii	0.00828729	0.0666667
3	MT809091	Macrobiotus pseudopallarii	ME.007.3	H1	0	0																Same species, same haplotype		M. pseudopallarii	0.00828729	0.0694444
4	MT809093	Macrobiotus pseudopallarii	ME.007.5	H2	0.00552486	0.00552486	0.00552486																	M. ripperi	0.0527778	0.0861111
5	MT809094	Macrobiotus pallarii	IT.337.1	H1	0.00828729	0.00828729	0.00828729	0.0138122																M. margoae	0.0611111	0.0861111
6	MT809095	Macrobiotus pallarii	IT.337.2	H1	0.00828729	0.00828729	0.00828729	0.0138122	0
7	MT809096	Macrobiotus pallarii	IT.337.3	H1	0.00828729	0.00828729	0.00828729	0.0138122	0	0
8	MT809098	Macrobiotus margoae	US.057.4	H1	0.0638889	0.0638889	0.0638889	0.0638889	0.0611111	0.0611111	0.0611111
9	MT809099	Macrobiotus margoae	US.057.1	H1	0.0638889	0.0638889	0.0638889	0.0638889	0.0611111	0.0611111	0.0611111	0
10	MT809097	Macrobiotus margoae	US.057.3	H2	0.0694444	0.0694444	0.0694444	0.0694444	0.0666667	0.0666667	0.0666667	0.00831025	0.00831025
11	MT809100	Macrobiotus ripperi	PL.015.1	H1	0.0583333	0.0583333	0.0583333	0.0583333	0.0555556	0.0555556	0.0555556	0.0805556	0.0805556	0.0861111
12	MT809101	Macrobiotus ripperi	PL.015.2	H1	0.0583333	0.0583333	0.0583333	0.0583333	0.0555556	0.0555556	0.0555556	0.0805556	0.0805556	0.0861111	0
13	MT809102	Macrobiotus ripperi	PL.015.4	H1	0.0583333	0.0583333	0.0583333	0.0583333	0.0555556	0.0555556	0.0555556	0.0805556	0.0805556	0.0861111	0	0
14	MT809103	Macrobiotus ripperi	FI.066.2	H1	0.0583333	0.0583333	0.0583333	0.0583333	0.0555556	0.0555556	0.0555556	0.0805556	0.0805556	0.0861111	0	0	0
15	MT809104	Macrobiotus ripperi	FI.066.3	H2	0.0555556	0.0555556	0.0555556	0.0555556	0.0527778	0.0527778	0.0527778	0.0722222	0.0722222	0.0777778	0.00833333	0.00833333	0.00833333	0.00833333
16	MT809105	Macrobiotus ripperi	FI.066.4	H2	0.0555556	0.0555556	0.0555556	0.0555556	0.0527778	0.0527778	0.0527778	0.0722222	0.0722222	0.0777778	0.00833333	0.00833333	0.00833333	0.00833333	0

## Sheet: 18S 1 seq per haplo.
	Genbank	Species	Individual	Haplotype	1	2	3	4			Distance to other species			AVG %
1	MT809065	Macrobiotus pseudopallarii	ME.007.1	H1						Macrobiotus pseudopallarii	0	0.0121581	0.0101317	0.74
2	MT809069	Macrobiotus pallarii	IT.337.1	H1	0					Macrobiotus pallarii	0	0.0121581	0.0101317	0.74
3	MT809072	Macrobiotus margoae	US.057.1	H1	0.0121581	0.0121581				Macrobiotus margoae	0.0121581	0.0121581	0.0121581	1.22
4	MT809074	Macrobiotus ripperi	PL.001.1	H1	0.0101317	0.0101317	0.0121581			Macrobiotus ripperi	0.0101317	0.0101317	0.0121581	1.08

## Sheet: 28S 1 seq per haplo.
	Genbank	Species	Individual	Haplotype	1	2	3	4				Distance to other species			AVG %
1	MT809077	Macrobiotus pseudopallarii	ME.007.1	H1							Macrobiotus pseudopallarii	0.00139665	0.0251748	0.023743	1.68
2	MT809081	Macrobiotus pallarii	IT.337.1	H1	0.00139665						Macrobiotus pallarii	0.00139665	0.0265734	0.0251397	1.77
3	MT809084	Macrobiotus margoae	US.057.1	H1	0.0251748	0.0265734					Macrobiotus margoae	0.0251748	0.0265734	0.020979	2.42
4	MT809087	Macrobiotus ripperi	PL.015.2	H1	0.023743	0.0251397	0.020979				Macrobiotus ripperi	0.023743	0.0251397	0.020979	2.33

## Sheet: COI 1 seq per haplo.
	Genbank	Species	Individual	Haplotype	1	2	3	4	5	6				Distance to other species								AVG %
1	MT807921	Macrobiotus pseudopallarii	ME.007.3	H1									Macrobiotus pseudopallarii	0.142857	0.215873	0.21746	0.225397	0.139683	0.212698	0.214286	0.222222	19.88
2	MT807920	Macrobiotus pseudopallarii	ME.007.2	H2	0.0031746								Macrobiotus pallarii	0.142857	0.139683	0.211111	0.187302	0.193651				17.49
3	MT807924	Macrobiotus pallarii	IT.337.1	H1	0.142857	0.139683							Macrobiotus margoae	0.215873	0.212698	0.211111	0.225397	0.226984				21.84
4	MT807927	Macrobiotus margoae	US.057.1	H1	0.215873	0.212698	0.211111						Macrobiotus ripperi	0.21746	0.214286	0.187302	0.225397	0.225397	0.222222	0.193651	0.226984	21.41
5	MT807933	Macrobiotus ripperi	PL.015.2	H2	0.21746	0.214286	0.187302	0.225397
6	MT807932	Macrobiotus ripperi	FI.066.4	H3	0.225397	0.222222	0.193651	0.226984	0.0269841

## Sheet: ITS2 1 seq per haplo.
	Genbank	Species	Individual	Haplotype	1	2	3	4	5	6												AVG %
1	MT809090	Macrobiotus pseudopallarii	ME.007.1	H1									Macrobiotus pseudopallarii	0.00828729	0.0638889	0.0694444	0.0583333	0.0138122	0.0638889	0.0694444	0.0583333	5.07
2	MT809093	Macrobiotus pseudopallarii	ME.007.5	H2	0.00552486								Macrobiotus pallarii	0.00828729	0.0138122	0.0611111	0.0666667	0.0555556				4.11
3	MT809094	Macrobiotus pallarii	IT.337.1	H1	0.00828729	0.0138122							Macrobiotus margoae	0.0638889	0.0638889	0.0611111	0.0694444	0.0694444	0.0666667	0.0805556	0.0861111	7.01
4	MT809098	Macrobiotus margoae	US.057.4	H1	0.0638889	0.0638889	0.0611111						Macrobiotus ripperi	0.0583333	0.0583333	0.0555556	0.0805556	0.0861111				6.78
5	MT809097	Macrobiotus margoae	US.057.3	H2	0.0694444	0.0694444	0.0666667	0.00831025
6	MT809100	Macrobiotus ripperi	PL.015.1	H1	0.0583333	0.0583333	0.0555556	0.0805556	0.0861111

## Sheet: Summary distances
	Average distance % to other species
	18S	28S	COI	ITS2
Macrobiotus pseudopallarii	0.74	1.68	19.88	5.07
Macrobiotus pallarii	0.74	1.77	17.49	4.11
Macrobiotus margoae	1.22	2.42	21.84	7.01
Macrobiotus ripperi	1.08	2.33	21.41	6.78
	Minimum distance % to other species
	18S	28S	COI	ITS2
Macrobiotus pseudopallarii	0	0.14	13.97	0.83
Macrobiotus pallarii	0	0.14	13.97	0.83
Macrobiotus margoae	1.01	2.1	18.57	5.28
Macrobiotus ripperi	1.22	2.1	21.11	6.11
	maximum distance % to other species
	18S	28S	COI	ITS2
Macrobiotus pseudopallarii	1.22	2.66	21.11	6.67
Macrobiotus pallarii	1.38	2.61	22.54	6.94
Macrobiotus margoae	1.22	2.51	22.7	8.61
Macrobiotus ripperi	1.38	2.66	22.7	8.61
