# Supplementary material for: Integrative taxonomy resolves species identities within the Macrobiotus pallarii complex (Eutardigrada: Macrobiotidae)
Source: Zoological Lett. 2021 May 27;7:9. doi: 10.1186/s40851-021-00176-w (PMC8162020; doi:10.1186/s40851-021-00176-w)
Supplement: Supplementary file 4 — Additional file 4: SM.04a. R data for morphometric analysis. [file 40851_2021_176_MOESM4_ESM.zip]

Archive with 8 entries (7 files):
- SM.04/
- __MACOSX/._SM.04
- SM.04/.DS_Store
- __MACOSX/SM.04/._.DS_Store
- SM.04/SM.04b Morphometric analysis.R
- __MACOSX/SM.04/._SM.04b Morphometric analysis.R
- SM.04/SM.04a Morphometric analysis.RData
- __MACOSX/SM.04/._SM.04a Morphometric analysis.RData
