# Supplementary material for: Integrative taxonomy resolves species identities within the Macrobiotus pallarii complex (Eutardigrada: Macrobiotidae)
Source: Zoological Lett. 2021 May 27;7:9. doi: 10.1186/s40851-021-00176-w (PMC8162020; doi:10.1186/s40851-021-00176-w)
Supplement: Supplementary file 4 — Additional file 4: SM.04a. R data for morphometric analysis. [file 40851_2021_176_MOESM4_ESM.zip › SM.04/SM.04b Morphometric analysis.R]

# To rerun the script you have to put the SM.04 Morphometric analysis.RData file in the working directory

library(vegan)
library(FactoMineR)
library(missMDA)
library(ggplot2)
library(plyr)
library(ggExtra)
library(gridExtra)
library(ggpubr)
library(gtools)
library(ggpubr)


if (!"pairwiseAdonis" %in% rownames(installed.packages())) {devtools::install_github("pmartinezarbizu/pairwiseAdonis/pairwiseAdonis")}
library(pairwiseAdonis)

set.seed(123456)

#Load data
load("SM.04 Morphometric analysis.RData") 

                                     ###########################################
                                     ### Custom functions used in the script ###
                                     ###########################################

#function for permuting a data frame by swapping values in a column
data_permute = function(x){
  for (i in 1:ncol(x)){
    x[,i]=base::sample(x[,i],size=length(x[,i]),replace=F)}
  return(x)
}

# function for calculating the psi statistic from a PCA object
calculate_psi = function(x) {
  psi = sum((1-x$eig[,1])^2)
  return(psi)}

# function for calculating the phi statistic from a PCA object
calculate_phi = function(x){
  phi = sqrt((sum(x$eig[,1]^2)-ncol(x$call$X))/(ncol(x$call$X)*(ncol(x$call$X)-1)))
  return(phi)
}


# custom quantiles function for making ggplot boxplot
f = function(x) {
  r = quantile(x, probs = c(0.0, 0.25, 0.5, 0.75, 0.95))
  names(r) = c("ymin", "lower", "middle", "upper", "ymax")
  r
}

# function to calculate adjusted critical alpha level with BH
adj.alpha.BH = function(pvals, alpha){
  signifs = sort(pvals) < (1:length(pvals))/length(pvals)*alpha
  max(((1:length(pvals))/length(pvals)*alpha)[signifs])
}
                                         ##################################
                                         ### ggplot scales and palettes ###
                                         ##################################

# I set some common color schemes and axis labels so if I wanna change for all PCA plots them I have to do only once here

color_scheme = c("Cayman.Island"="#d73027","US.057"="#fc8d59","ME.007"="#fee090","IT.337"="#e0f3f8","FI.066"="#91bfdb","PL.015"="#4575b4")
label_scheme = c("KY","US.057","ME.007","IT.337","FI.066","PL.015")


                                                #####################
                                                ### Data analysis ###
                                                #####################

#ANIMALS
data_animals=animals[,4:29] #keep only columns with data

res.ncp<-estim_ncpPCA(data_animals)
animals_imputed=data.frame(imputePCA(data_animals,ncp=res.ncp[[1]])$completeObs)
animals_pca=FactoMineR::PCA(animals_imputed,scale.unit=T)


#PCs significance test

# Create a set of 1000 null hypotesis PCAs
nulls = list()
for (i in 1:1000){
  nulls[[i]] = FactoMineR::PCA(data_permute(animals_imputed),scale.unit=T,graph=FALSE)
}

# Calculate true value and nulls psi
true_psi = calculate_psi(animals_pca) #calculate the psi value of the original dataset
nulls_psi = as.vector(unlist(lapply(nulls,calculate_psi))) #calculate the nulls psi values
psi_p_animals = mean(nulls_psi>true_psi) #one tail p-value test

# Plot it
p_psi_animals = ggplot(data.frame(values=nulls_psi))+
  theme_bw()+
  geom_density(aes(x=values),fill="black",alpha=0.5)+
  geom_vline(xintercept=true_psi,col="red")+
  ggtitle("Figure SM11.1 - Animals - psi")+
  ylab("Density")+
  xlab("psi")+
  annotate("text", x = 20, y = 1.2, label = paste("Red - true psi value:",round(true_psi,2)),col="red",hjust = 0)+
  annotate("text", x = 20, y = 1.1, label = paste("Black - null model values: mean",round(mean(nulls_psi),2)),col="black",hjust = 0)+
  annotate("text", x = 20, y = 1.0, label = "One tailed p-value <0.001",col="black",hjust = 0)

# calculate true value and nulls phi
true_phi = calculate_phi(animals_pca) #calculate the psi value of the original dataset
nulls_phi = as.vector(unlist(lapply(nulls,calculate_phi))) #calculate the nulls psi values
phi_p_animals = mean(nulls_phi>true_phi) #one tail p-value test

#plot it
p_phi_animals = ggplot(data.frame(values=nulls_phi))+
  theme_bw()+
  geom_density(aes(x=values),fill="black",alpha=0.5)+
  geom_vline(xintercept=true_phi,col="red")+
  ggtitle("Figure SM11.2 - Animals - phi")+
  ylab("Density")+
  xlab("phi")+
  annotate("text", x = 0.2, y = 90, label = paste("Red - true phi value:",round(true_phi,2)),col="red",hjust = 0)+
  annotate("text", x = 0.2, y = 85, label = paste("Black - null model values: mean",round(mean(nulls_phi),2)),col="black",hjust = 0)+
  annotate("text", x = 0.2, y = 80, label = "One tailed p-value <0.001",col="black",hjust = 0)

# Extract eigenvalues from nulls
exp_variances = lapply(nulls, function(x){x$eig[,2]})
exp_variances = do.call(rbind,exp_variances)
exp_variances  = tidyr::gather(data.frame(exp_variances),"Comp","value")
x_order = stringr::str_remove_all(as.character(mixedsort(unique(exp_variances$Comp))),"comp.")

# Create a ordering vector for the plot x axis labels (Otherwise the order would be PC1 - PC10 - PC11 - PC2 - PC20, ecc..)
x_order = as.character(mixedsort(unique(exp_variances$Comp)))[order(as.numeric(x_order))]

# Extract true eigenvalues
true_variances = data.frame(animals_pca$eig[,2])
colnames(true_variances)=c("value")
true_variances$Component = x_order

p_box_animals = ggplot(exp_variances)+
  stat_summary(fun.data = f, geom="boxplot",aes(y=value,x=Comp))+
  theme_bw()+
  geom_point(data=true_variances,aes(x=Component,y=value),col="red")+
  scale_x_discrete(limits=x_order, labels=1:26)+
  ggtitle("Figure SM11.3 - Animals - explained variance by component")+
  ylab("Variance explained %")+
  xlab("Principal Components")+
  annotate("text", x = 11, y = 39, label = "Red: true value",col="red",hjust = 0)+
  annotate("text", x = 11, y = 37, label = "Black: null model values",col="black",hjust = 0)+
  annotate("text", x = 11, y = 35, label = "Whiskers represent 0-95% range of null model values",col="black",hjust = 0)

# Extract PCA results in dataframes
animals_ind_plot=data.frame(animals_pca$ind$coord)
animals_ind_plot$population=animals$Population

animals_var_plot=data.frame(animals_pca$var$coord)
animals_var_plot$variable=rownames(animals_var_plot)

# Create hulls by population
find_hull <- function(df) df[chull(df$Dim.1, df$Dim.2), ]
hulls_animals <- ddply(animals_ind_plot, "population", find_hull)

animals_ind_plot$population = factor(animals_ind_plot$population,levels=c("Cayman.Island","US.057","ME.007","IT.337","FI.066","PL.015"))

p.scores.animals=ggplot(animals_ind_plot)+
  theme_bw()+
  geom_point(aes(x=Dim.1,y=Dim.2,col=population))+
  geom_polygon(data = hulls_animals, aes(x=Dim.1,y=Dim.2,col=population),alpha=0)+
  coord_fixed(ratio=diff(range(animals_ind_plot$Dim.1))/diff(range(animals_ind_plot$Dim.2)))+
  theme(panel.grid=element_blank(),legend.position="none",axis.title.x=element_text(size=10),axis.title.y=element_text(size=10))+
  xlab(paste("PC1",round(animals_pca$eig[1,2],2),"%",sep=" "))+
  ylab(paste("PC2",round(animals_pca$eig[2,2],2),"%",sep=" "))+
  scale_color_manual(values=color_scheme)+
  scale_fill_manual(values=color_scheme)


p.PC1=ggplot(animals_ind_plot)+
  theme_bw()+
  theme(panel.grid=element_blank(),legend.position="none",axis.title.x=element_text(size=10),axis.title.y=element_text(size=10),aspect.ratio = 1)+
  geom_boxplot(aes(x=population,y=Dim.1,fill=population))+
  coord_flip()+
  scale_color_manual(values=color_scheme)+
  scale_fill_manual(values=color_scheme)+
  scale_y_discrete(labels = label_scheme)

p.PC2=ggplot(animals_ind_plot)+
  theme_bw()+
  theme(panel.grid=element_blank(),legend.position="none",axis.title.x=element_text(size=10),axis.title.y=element_text(size=10),aspect.ratio = 1)+
  geom_boxplot(aes(x=population,y=Dim.2,fill=population))+
  scale_color_manual(values=color_scheme)+
  scale_fill_manual(values=color_scheme)+
  scale_x_discrete(labels = label_scheme)

p.loadings.animals=ggplot(animals_var_plot)+
  theme_bw()+
  theme(panel.grid=element_blank(),axis.title.x=element_text(size=10),axis.title.y=element_text(size=10))+
  geom_hline(aes(yintercept=0),col="grey")+
  geom_vline(aes(xintercept=0),col="grey")+
  annotate("path",x=cos(seq(0,2*pi,length.out=100)),y=sin(seq(0,2*pi,length.out=100)),col="grey")+
  coord_fixed(ratio=1)+
  geom_segment(aes(x=0,y=0,xend=Dim.1,yend=Dim.2), arrow = arrow(length = unit(0.02, "npc")))+
  geom_text(aes(x=Dim.1,y=Dim.2,label=variable),size=2.5)+
  xlab(paste("PC1",round(animals_pca$eig[1,2],2),"%",sep=" "))+
  ylab(paste("PC2",round(animals_pca$eig[2,2],2),"%",sep=" "))

# Put together and save animals PCA plots
pdf("animals_PCA.pdf")
ggarrange(p.scores.animals,p.PC2,p.PC1,p.loadings.animals,ncol=2,nrow=2,align="hv")
dev.off()


# EGGS
data_eggs=eggs[,4:10] #keep only columns with data

res.ncp<-estim_ncpPCA(data_eggs)
eggs_imputed=data.frame(imputePCA(data_eggs,ncp=res.ncp[[1]])$completeObs)
eggs_pca=FactoMineR::PCA(eggs_imputed,scale.unit=T)

#extract PCA results in dataframes
eggs_ind_plot=data.frame(eggs_pca$ind$coord)
eggs_ind_plot$population=eggs$Population

eggs_var_plot=data.frame(eggs_pca$var$coord)
eggs_var_plot$variable=rownames(eggs_var_plot)

#PCs significance test

# Create a set of 1000 null hypotesis PCAs
nulls = list()
for (i in 1:1000){
  nulls[[i]] = FactoMineR::PCA(data_permute(eggs_imputed),scale.unit=T,graph=FALSE)
}

# Calculate true value and nulls psi
true_psi = calculate_psi(eggs_pca) #calculate the psi value of the original dataset
nulls_psi = as.vector(unlist(lapply(nulls,calculate_psi))) #calculate the nulls psi values
psi_p_eggs = mean(nulls_psi>true_psi) #one tail p-value test

# Plot it
p_psi_eggs = ggplot(data.frame(values=nulls_psi))+
  theme_bw()+
  geom_density(aes(x=values),fill="black",alpha=0.5)+
  geom_vline(xintercept=true_psi,col="red")+
  ggtitle("Figure SM11.4 - Eggs - psi")+
  ylab("Density")+
  xlab("psi")+
  annotate("text", x = 3, y = 4, label = paste("Red - true psi value:",round(true_psi,2)),col="red",hjust = 0)+
  annotate("text", x = 3, y = 3.75, label = paste("Black - null model values: mean",round(mean(nulls_psi),2)),col="black",hjust = 0)+
  annotate("text", x = 3, y = 3.5, label = "One tailed p-value <0.001",col="black",hjust = 0)

# Calculate true value and nulls phi
true_phi = calculate_phi(eggs_pca) #calculate the psi value of the original dataset
nulls_phi = as.vector(unlist(lapply(nulls,calculate_phi))) #calculate the nulls psi values
phi_p_eggs = mean(nulls_phi>true_phi) #one tail p-value test

# Plot it
p_phi_eggs = ggplot(data.frame(values=nulls_phi))+
  theme_bw()+
  geom_density(aes(x=values),fill="black",alpha=0.5)+
  geom_vline(xintercept=true_phi,col="red")+
  ggtitle("Figure SM11.5 - Eggs - phi")+
  ylab("Density")+
  xlab("phi")+
  annotate("text", x = 0.2, y = 24, label = paste("Red - true phi value:",round(true_phi,2)),col="red",hjust = 0)+
  annotate("text", x = 0.2, y = 22, label = paste("Black - null model values: mean",round(mean(nulls_phi),2)),col="black",hjust = 0)+
  annotate("text", x = 0.2, y = 20, label = "One tailed p-value <0.001",col="black",hjust = 0)

# Extract eigenvalues from nulls
exp_variances = lapply(nulls, function(x){x$eig[,2]})
exp_variances = do.call(rbind,exp_variances)
exp_variances  = tidyr::gather(data.frame(exp_variances),"Comp","value")

# Extract true eigenvalues
true_variances = data.frame(eggs_pca$eig[,2])
colnames(true_variances)=c("value")
true_variances$Component = levels(as.factor(exp_variances$Comp))

# Plot variance explained by component
p_box_eggs = ggplot(exp_variances)+
  stat_summary(fun.data = f, geom="boxplot",aes(y=value,x=Comp))+
  theme_bw()+
  geom_point(data=true_variances,aes(x=Component,y=value),col="red")+
  scale_x_discrete(labels=1:7)+
  ggtitle("Figure SM11.6 - Eggs - explained variance by component")+
  ylab("Variance explained %")+
  xlab("Principal Components")+
  annotate("text", x = 3, y = 39, label = "Red: true value",col="red",hjust = 0)+
  annotate("text", x = 3, y = 37, label = "Black: null model values",col="black",hjust = 0)+
  annotate("text", x = 3, y = 35, label = "Whiskers represent 0-95% range of null model values",col="black",hjust = 0)

#create hulls by population
find_hull <- function(df) df[chull(df$Dim.1, df$Dim.2), ]
hulls_eggs <- ddply(eggs_ind_plot, "population", find_hull)

eggs_ind_plot$population = factor(eggs_ind_plot$population,levels=c("Cayman.Island","US.057","ME.007","IT.337","FI.066","PL.015"))

p.scores.eggs=ggplot(eggs_ind_plot)+
  theme_bw()+
  geom_point(aes(x=Dim.1,y=Dim.2,col=population))+
  geom_polygon(data = hulls_eggs, aes(x=Dim.1,y=Dim.2,col=population),alpha=0)+
  coord_fixed(ratio=diff(range(eggs_ind_plot$Dim.1))/diff(range(eggs_ind_plot$Dim.2)))+
  theme(panel.grid=element_blank(),legend.position="none",axis.title.x=element_text(size=10),axis.title.y=element_text(size=10))+
  xlab(paste("PC1",round(eggs_pca$eig[1,2],2),"%",sep=" "))+
  ylab(paste("PC2",round(eggs_pca$eig[2,2],2),"%",sep=" "))+
  scale_color_manual(values=color_scheme)+
  scale_fill_manual(values=color_scheme)

p.PC1=ggplot(eggs_ind_plot)+
  theme_bw()+
  theme(panel.grid=element_blank(),legend.position="none",axis.title.x=element_text(size=10),axis.title.y=element_text(size=10),aspect.ratio = 1)+
  geom_boxplot(aes(x=population,y=Dim.1,fill=population))+
  coord_flip()+
  scale_color_manual(values=color_scheme)+
  scale_fill_manual(values=color_scheme)+
  scale_y_discrete(labels = label_scheme)

p.PC2=ggplot(eggs_ind_plot)+
  theme_bw()+
  theme(panel.grid=element_blank(),legend.position="none",axis.title.x=element_text(size=10),axis.title.y=element_text(size=10),aspect.ratio = 1)+
  geom_boxplot(aes(x=population,y=Dim.2,fill=population))+
  scale_color_manual(values=color_scheme)+
  scale_fill_manual(values=color_scheme)+
  scale_x_discrete(labels = label_scheme)

p.loadings.eggs=ggplot(eggs_var_plot)+
  theme_bw()+
  theme(panel.grid=element_blank(),axis.title.x=element_text(size=10),axis.title.y=element_text(size=10))+
  geom_hline(aes(yintercept=0),col="grey")+
  geom_vline(aes(xintercept=0),col="grey")+
  annotate("path",x=cos(seq(0,2*pi,length.out=100)),y=sin(seq(0,2*pi,length.out=100)),col="grey")+
  coord_fixed(ratio=1)+
  geom_segment(aes(x=0,y=0,xend=Dim.1,yend=Dim.2), arrow = arrow(length = unit(0.02, "npc")))+
  geom_text(aes(x=Dim.1,y=Dim.2,label=variable),size=2.5)+
  xlab(paste("PC1",round(eggs_pca$eig[1,2],2),"%",sep=" "))+
  ylab(paste("PC2",round(eggs_pca$eig[2,2],2),"%",sep=" "))

# Put together and save animals PCA plots
pdf("eggs_PCA.pdf")
ggarrange(p.scores.eggs,p.PC2,p.PC1,p.loadings.eggs,ncol=2,nrow=2,align="hv")
dev.off()

# Save PCA randomization tests plots
pdf("SM.11_PCArandomization_tests.pdf", onefile = TRUE)
p_psi_animals
p_phi_animals
p_box_animals
p_psi_eggs
p_phi_eggs
p_box_eggs
dev.off()

# PERMANOVA
adonis.eggs = adonis(eggs_pca$ind$coord[,1:2]~Species,data.frame(Species=eggs$Species),method = "euclidean",perm=10000)
adonis.animals = adonis(animals_pca$ind$coord[,1:2]~Species,data.frame(Species=animals$Species),method = "euclidean",perm=10000)

# Post-Hoc pairwise PERMANOVA
adonis.eggs.p = pairwise.adonis(eggs_pca$ind$coord[,1:2],eggs$Species,sim.method = "euclidean",perm=10000,p.adjust.m = "BH")
adonis.animals.p = pairwise.adonis(animals_pca$ind$coord[,1:2],animals$Species,sim.method = "euclidean", perm=10000,p.adjust.m = "BH")

animals.critic.p.BH = adj.alpha.BH(adonis.animals.p$p.value,0.05)
eggs.critic.p.BH = adj.alpha.BH(adonis.eggs.p$p.value,0.05)


write.table(adonis.eggs.p, file="adonis.eggs.csv",sep="\t")
write.table(adonis.animals.p, file="adonis.animals.csv",sep="\t")
