# Supplementary material for: Integrative taxonomy resolves species identities within the Macrobiotus pallarii complex (Eutardigrada: Macrobiotidae)
Source: Zoological Lett. 2021 May 27;7:9. doi: 10.1186/s40851-021-00176-w (PMC8162020; doi:10.1186/s40851-021-00176-w)
Supplement: Supplementary file 6 — Additional file 6: SM.05. Raw morphometric data for Macrobiotus pallarii Maucci, 1954 from the topotypic population (IT.337). [file 40851_2021_176_MOESM6_ESM.xlsx]

## Sheet: instructions
	INSTRUCTIONS and TERMS OF USE
	1	This is a morphometric template for species of the Tardigrada Order Parachela.
	2	The template caluclates the pt ratio and other relative measures only if all measurements required to calculate a ratio are provided (otherwise the ratio cell remains empty, meaning lack of data). The only numbers you need to enter are absolute measurements in micrometres [μm] in the sheet "individuals". If a structure is not measurable leave the cell empty (enetring zeros will mean that the trai…
	3	The "individuals" sheet automatically calculates basic statistics (number of measurements, range, mean and SD). The table with these statistics is placed after the last (30th) specimen. The summary table can be then copied and pasted directly to MS Word.
	4	If measurements are done on the type series, please enter the holotype in the first column (this way holotype data are automatically copied to the summary table at end of the sheet). If measurements are not done on the type series, you may delete the last two columns in the summary table. You may change specimen/slide names as desired.
	5	If a trait listed is not present in the species you are measuring, remove the entire row (highlight the row, right mouse click, choose "delete").
	6	Data from the sheet "individuals" are automatically copied to the four remaining "stats" sheets. Data in those sheets are arranged for statistical analyses in the majority of statistical software.
	7	If you want to see the formulas behind this template, press Ctrl+` (usually just before "1" on the keyboard). To return to the value view, press Ctrl+` again.
	8	This template can be freely used but each published use must be credited as Morphometric data were handled using the Parachela ver. 1.7 template available from the Tardigrada Register, www.tardigrada.net/register (Michalczyk & Kaczmarek 2013). The reference is: Michalczyk, Ł. & Kaczmarek, Ł. (2013) The Tardigrada Register: a comprehensive online data repository for tardigrade taxonomy. Journal of…
	9	Copyright by Łukasz Michalczyk. Enquires and suggestions: LM@tardigrada.net

## Sheet: general info
	Species		Macrobiotus pallarii
	Population		IT.337
	Type series		NO
	Author		Magdalena Dudziak
	Date		20.04.2020

## Sheet: animals
SPECIMEN	1 (HOL)		2		3		4		5		6		7		8		9		10		11		12		13		14		15		16		17		18		19		20		21		22		23		24		25
CHARACTER	µm	pt	µm	pt	µm	pt	µm	pt	µm	pt	µm	pt	µm	pt	µm	pt	µm	pt	µm	pt	µm	pt	µm	pt	µm	pt	µm	pt	µm	pt	µm	pt	µm	pt	µm	pt	µm	pt	µm	pt	µm	pt	µm	pt	µm	pt	µm	pt	µm
Body length	545	1133.06	431	1004.66	513.3	1182.72	490	1113.64	585	1228.99	421	1009.59	617		608	1266.67	612	1413.39
Buccopharyngeal tube
Buccal tube length	48.1	–	42.9	–	43.4	–	44	–	47.6	–	41.7	–		–	48	–	43.3	–		–		–		–		–		–		–		–		–		–		–		–		–		–		–		–
Stylet support insertion point	37.1	77.131	33.8	78.7879	33.7	77.6498	34	77.2727	36.9	77.521	32.5	77.9376			37.3	77.7083	34.4	79.4457
Buccal tube external width	6.7	13.9293	6.6	15.3846	7.2	16.5899	6.7	15.2273	7.1	14.916	5.9	14.1487			7.2	15	7.2	16.6282
Buccal tube internal width	4.8	9.97921	4.5	10.4895	5.1	11.7512	4.4	10	4.7	9.87395	3.8	9.11271			4.8	10	5.1	11.7783
Ventral lamina length	26.4	54.8857	25.1	58.5082	25.8	59.447	22.6	51.3636	26.4	55.4622	24.2	58.0336			28.2	58.75	23.7	54.7344
Placoid lengths
Macroplacoid 1	13.7	28.4823	14.3	33.3333	15	34.5622	13.8	31.3636	15.9	33.4034	12.6	30.2158			16.1	33.5417	13.1	30.254
Macroplacoid 2	8.9	18.5031	8.3	19.3473	9.1	20.9677	8.9	20.2273	9.6	20.1681	7.9	18.9448			10.5	21.875	8.9	20.5543
Microplacoid	3.7	7.69231	4.2	9.79021	4.1	9.447	3.3	7.5	4.7	9.87395	3.6	8.63309			4.7	9.79167	5.1	11.7783
Macroplacoid row	25	51.9751	24.1	56.1772	26.4	60.8295	24.7	56.1364	26.9	56.5126	21.8	52.2782			27	56.25	24	55.4273
Placoid row	29.5	61.3306	29.6	68.9977	32.8	75.576	29.4	66.8182	32.4	68.0672	26.6	63.789			32.1	66.875	29.4	67.8984
Claw 1 heights
External primary branch	12.6	26.1954	10.2	23.7762	10.7	24.6544	10.4	23.6364	11.7	24.5798	9.9	23.741	12.7				12	27.7136
External secondary branch	9	18.711	7.9	18.4149	8.1	18.6636	8	18.1818	8.9	18.6975	8.2	19.6643					10	23.0947
Internal primary branch	11.9	24.7401	9.3	21.6783	10	23.0415	9.8	22.2727	11.2	23.5294	8.4	20.1439	12.7				11	25.4042
Internal secondary branch			7.1	16.5501	7.5	17.2811	7.4	16.8182	8.2	17.2269	7.5	17.9856					8.6	19.8614
Claw 2 heights
External primary branch	12	24.948	10.1	23.5431	10.4	23.9631	10.5	23.8636	11.5	24.1597	10.6	25.4197	13.8				13.1	30.254
External secondary branch	9.8	20.3742	8.6	20.0466	8.9	20.5069	8.4	19.0909	8.6	18.0672	8.4	20.1439	10				10.3	23.7875
Internal primary branch	11.5	23.9085	9.3	21.6783	9.4	21.659	9.6	21.8182	11.5	24.1597	9.6	23.0216	12.4				12	27.7136
Internal secondary branch	9.1	18.9189	7.4	17.2494	7.8	17.9724	7.5	17.0455	8.3	17.437	7.9	18.9448	8.8				9.8	22.6328
Claw 3 heights
External primary branch	12.6	26.1954	9.9	23.0769	11.5	26.4977	9.9	22.5	12.6	26.4706	10.5	25.1799	13.5				13.4	30.9469
External secondary branch	9.8	20.3742	7.7	17.9487	9.4	21.659	7.8	17.7273	9.7	20.3782	8.1	19.4245	10.4				10.1	23.3256
Internal primary branch	12.4	25.7796	9.9	23.0769	10.1	23.2719	9.9	22.5	11.6	24.3697	8.7	20.8633	12.3				12.6	29.0993
Internal secondary branch	9.4	19.5426	7.5	17.4825	7.6	17.5115	7.6	17.2727	8.6	18.0672	7.5	17.9856	8.7				9.8	22.6328
Claw 4 heights
Anterior primary branch	12.9	26.8191			13.3	30.6452	11.7	26.5909	13.5	28.3613	11.9	28.5372	14.3				13.2	30.485
Anterior secondary branch	9.3	19.3347			9.3	21.4286			10.2	21.4286	8.8	21.1031	10				9.6	22.1709
Posterior primary branch					13.8	31.7972	13	29.5455	15.1	31.7227	12.5	29.976	16.2				15	34.642
Posterior secondary branch					9.9	22.8111			10.5	22.0588							10.5	24.2494
Eyes (0 = absent; 1 = present)	1		1		1		1		1		1		1		1		1
Cuticular pores (0/1)	1		1		1		1		1		1		1		1		1
Lunules I with teeth (0/1)	0		0		0		0		0		0		0		0		0
Lunules II with teeth (0/1)	0		0		0		0		0		0		0		0		0
Lunules III with teeth (0/1)	0		0		0		0		0		0		0		0		0
Lunules IV with teeth (0/1)	0		0		0		0		0		0		0		0		0
Granulation on legs I (0/1)	1		1		1		1		1		1		1		1		1
Granulation on legs II (0/1)	1		1		1		1		1		1		1		1		1
Granulation on legs III (0/1)	1		1		1		1		1		1		1		1		1
Granulation on legs IV (0/1)	1		1		1		1		1		1		1		1		1
[truncated: 19 more columns]

## Sheet: eggs
CHARACTER	1	2	3	4	5	6	7	8	9	10	11	12	13	14	15	16	17	18	19	20	21	22	23	24	25	26	27	28	29	30		CHARACTER	N	RANGE			MEAN	SD
Egg bare diameter	81.1	74.3	81	71.9	72.5	80.1	80.3	71.3	76.7	72.1																						Egg bare diameter	10	71.3	–	81.1	76.13	4.16174
Egg full diameter	107.1	102.9	108	97.7	97.6	105.7	107.3	98.5	101.1	98.3																						Egg full diameter	10	97.6	–	108	102.42	4.31324
Process height	13	14.4	12.7	12.6	13.1	14.2	13.5	13.4	14.1	12.6																						Process height	30	12.2	–	15.2	13.5033	0.836035
	13.4	14.8	13.5	13.1	12.2	13.4	13.7	14.4	12.3	13.7																						Process base width	30	14.1	–	21	16.37	1.66156
	12.5	15.2	13.9	12.6	13	13.9	14.9	14.7	12.4	13.9																						Process base/height ratio	30	1.0292	–	1.45833	1.21421	0.117235
Process base width	17.6	21	18	14.5	15.5	15.8	15.1	16.7	14.9	14.9																						Inter-process distance	30	4.5	–	8.1	6.07	0.740526
	16.6	18.8	18	15.9	14.6	14.7	16.3	15.5	15.9	14.1																						Number of processes on the egg circumference	10	10	–	12	11.2	0.788811
	17.6	19.7	18.5	16.2	16.8	14.5	16.4	15.7	15.1	16.2
Process base/height ratio	1.35385	1.45833	1.41732	1.15079	1.18321	1.11268	1.11852	1.24627	1.05674	1.18254
	1.23881	1.27027	1.33333	1.21374	1.19672	1.09701	1.18978	1.07639	1.29268	1.0292
	1.408	1.29605	1.33094	1.28571	1.29231	1.04317	1.10067	1.06803	1.21774	1.16547
Inter-process distance	7.1	5.8	5.7	6.6	5.5	7	5.5	6.3	7.5	5.3
	7	5.7	5.4	5.9	4.5	5.5	6.2	5.7	6.1	5.3
	8.1	6	6	5.5	5.6	6.4	6.3	5.8	6.4	6.4
Number of processes on the egg circumference	11	10	12	11	12	11	11	10	12	12

## Sheet: animals_stats (µm)
Species	Population	Individual	Body length	Buccal tube length	Stylet support insertion point	Buccal tube external width	Buccal tube internal width	Ventral lamina length	Macroplacoid 1	Macroplacoid 2	Microplacoid	Macroplacoid row	Placoid row	Claw 1 external primary branch	Claw 1 external secondary branch	Claw 1 internal primary branch	Claw 1 internal secondary branch	Claw 2 external primary branch	Claw 2 external secondary branch	Claw 2 internal primary branch	Claw 2 internal secondary branch	Claw 3 external primary branch	Claw 3 external secondary branch	Claw 3 internal primary branch	Claw 3 internal secondary branch	Claw 4 anterior primary branch	Claw 4 anterior secondary branch	Claw 4 posterior primary branch	Claw 4 posterior secondary branch
Macrobiotus pallarii	IT.337	1 (HOL)	545	48.1	37.1	6.7	4.8	26.4	13.7	8.9	3.7	25	29.5	12.6	9	11.9		12	9.8	11.5	9.1	12.6	9.8	12.4	9.4	12.9	9.3
Macrobiotus pallarii	IT.337	2	431	42.9	33.8	6.6	4.5	25.1	14.3	8.3	4.2	24.1	29.6	10.2	7.9	9.3	7.1	10.1	8.6	9.3	7.4	9.9	7.7	9.9	7.5
Macrobiotus pallarii	IT.337	3	513.3	43.4	33.7	7.2	5.1	25.8	15	9.1	4.1	26.4	32.8	10.7	8.1	10	7.5	10.4	8.9	9.4	7.8	11.5	9.4	10.1	7.6	13.3	9.3	13.8	9.9
Macrobiotus pallarii	IT.337	4	490	44	34	6.7	4.4	22.6	13.8	8.9	3.3	24.7	29.4	10.4	8	9.8	7.4	10.5	8.4	9.6	7.5	9.9	7.8	9.9	7.6	11.7		13
Macrobiotus pallarii	IT.337	5	585	47.6	36.9	7.1	4.7	26.4	15.9	9.6	4.7	26.9	32.4	11.7	8.9	11.2	8.2	11.5	8.6	11.5	8.3	12.6	9.7	11.6	8.6	13.5	10.2	15.1	10.5
Macrobiotus pallarii	IT.337	6	421	41.7	32.5	5.9	3.8	24.2	12.6	7.9	3.6	21.8	26.6	9.9	8.2	8.4	7.5	10.6	8.4	9.6	7.9	10.5	8.1	8.7	7.5	11.9	8.8	12.5
Macrobiotus pallarii	IT.337	7	617											12.7		12.7		13.8	10	12.4	8.8	13.5	10.4	12.3	8.7	14.3	10	16.2
Macrobiotus pallarii	IT.337	8	608	48	37.3	7.2	4.8	28.2	16.1	10.5	4.7	27	32.1
Macrobiotus pallarii	IT.337	9	612	43.3	34.4	7.2	5.1	23.7	13.1	8.9	5.1	24	29.4	12	10	11	8.6	13.1	10.3	12	9.8	13.4	10.1	12.6	9.8	13.2	9.6	15	10.5
Macrobiotus pallarii	IT.337	10
Macrobiotus pallarii	IT.337	11
Macrobiotus pallarii	IT.337	12
Macrobiotus pallarii	IT.337	13
Macrobiotus pallarii	IT.337	14
Macrobiotus pallarii	IT.337	15
Macrobiotus pallarii	IT.337	16
Macrobiotus pallarii	IT.337	17
Macrobiotus pallarii	IT.337	18
Macrobiotus pallarii	IT.337	19
Macrobiotus pallarii	IT.337	20
Macrobiotus pallarii	IT.337	21
Macrobiotus pallarii	IT.337	22
Macrobiotus pallarii	IT.337	23
Macrobiotus pallarii	IT.337	24
Macrobiotus pallarii	IT.337	25
Macrobiotus pallarii	IT.337	26
Macrobiotus pallarii	IT.337	27
Macrobiotus pallarii	IT.337	28
Macrobiotus pallarii	IT.337	29
Macrobiotus pallarii	IT.337	30

## Sheet: animals_stats (pt)
Species	Population	Individual	Body length	Stylet support insertion point	Buccal tube external width	Buccal tube internal width	Ventral lamina length	Macroplacoid 1	Macroplacoid 2	Microplacoid	Macroplacoid row	Placoid row	Claw 1 external primary branch	Claw 1 external secondary branch	Claw 1 internal primary branch	Claw 1 internal secondary branch	Claw 2 external primary branch	Claw 2 external secondary branch	Claw 2 internal primary branch	Claw 2 internal secondary branch	Claw 3 external primary branch	Claw 3 external secondary branch	Claw 3 internal primary branch	Claw 3 internal secondary branch	Claw 4 anterior primary branch	Claw 4 anterior secondary branch	Claw 4 posterior primary branch	Claw 4 posterior secondary branch
Macrobiotus pallarii	IT.337	1 (HOL)	1133.06	77.131	13.9293	9.97921	54.8857	28.4823	18.5031	7.69231	51.9751	61.3306	26.1954	18.711	24.7401		24.948	20.3742	23.9085	18.9189	26.1954	20.3742	25.7796	19.5426	26.8191	19.3347
Macrobiotus pallarii	IT.337	2	1004.66	78.7879	15.3846	10.4895	58.5082	33.3333	19.3473	9.79021	56.1772	68.9977	23.7762	18.4149	21.6783	16.5501	23.5431	20.0466	21.6783	17.2494	23.0769	17.9487	23.0769	17.4825
Macrobiotus pallarii	IT.337	3	1182.72	77.6498	16.5899	11.7512	59.447	34.5622	20.9677	9.447	60.8295	75.576	24.6544	18.6636	23.0415	17.2811	23.9631	20.5069	21.659	17.9724	26.4977	21.659	23.2719	17.5115	30.6452	21.4286	31.7972	22.8111
Macrobiotus pallarii	IT.337	4	1113.64	77.2727	15.2273	10	51.3636	31.3636	20.2273	7.5	56.1364	66.8182	23.6364	18.1818	22.2727	16.8182	23.8636	19.0909	21.8182	17.0455	22.5	17.7273	22.5	17.2727	26.5909		29.5455
Macrobiotus pallarii	IT.337	5	1228.99	77.521	14.916	9.87395	55.4622	33.4034	20.1681	9.87395	56.5126	68.0672	24.5798	18.6975	23.5294	17.2269	24.1597	18.0672	24.1597	17.437	26.4706	20.3782	24.3697	18.0672	28.3613	21.4286	31.7227	22.0588
Macrobiotus pallarii	IT.337	6	1009.59	77.9376	14.1487	9.11271	58.0336	30.2158	18.9448	8.63309	52.2782	63.789	23.741	19.6643	20.1439	17.9856	25.4197	20.1439	23.0216	18.9448	25.1799	19.4245	20.8633	17.9856	28.5372	21.1031	29.976
Macrobiotus pallarii	IT.337	7
Macrobiotus pallarii	IT.337	8	1266.67	77.7083	15	10	58.75	33.5417	21.875	9.79167	56.25	66.875
Macrobiotus pallarii	IT.337	9	1413.39	79.4457	16.6282	11.7783	54.7344	30.254	20.5543	11.7783	55.4273	67.8984	27.7136	23.0947	25.4042	19.8614	30.254	23.7875	27.7136	22.6328	30.9469	23.3256	29.0993	22.6328	30.485	22.1709	34.642	24.2494
Macrobiotus pallarii	IT.337	10
Macrobiotus pallarii	IT.337	11
Macrobiotus pallarii	IT.337	12
Macrobiotus pallarii	IT.337	13
Macrobiotus pallarii	IT.337	14
Macrobiotus pallarii	IT.337	15
Macrobiotus pallarii	IT.337	16
Macrobiotus pallarii	IT.337	17
Macrobiotus pallarii	IT.337	18
Macrobiotus pallarii	IT.337	19
Macrobiotus pallarii	IT.337	20
Macrobiotus pallarii	IT.337	21
Macrobiotus pallarii	IT.337	22
Macrobiotus pallarii	IT.337	23
Macrobiotus pallarii	IT.337	24
Macrobiotus pallarii	IT.337	25
Macrobiotus pallarii	IT.337	26
Macrobiotus pallarii	IT.337	27
Macrobiotus pallarii	IT.337	28
Macrobiotus pallarii	IT.337	29
Macrobiotus pallarii	IT.337	30

## Sheet: eggs_stats (µm)
Species	Population	egg	Egg bare diameter	Egg full diameter	Process height	Process base width	Process base/height ratio	Inter-process distance	Number of processes on the egg circumference
Macrobiotus pallarii	IT.337	1	81.1	107.1	12.9667	17.2667	1.33355	7.4	11
Macrobiotus pallarii	IT.337	2	74.3	102.9	14.8	19.8333	1.34155	5.83333	10
Macrobiotus pallarii	IT.337	3	81	108	13.3667	18.1667	1.36053	5.7	12
Macrobiotus pallarii	IT.337	4	71.9	97.7	12.7667	15.5333	1.21675	6	11
Macrobiotus pallarii	IT.337	5	72.5	97.6	12.7667	15.6333	1.22408	5.2	12
Macrobiotus pallarii	IT.337	6	80.1	105.7	13.8333	15	1.08429	6.3	11
Macrobiotus pallarii	IT.337	7	80.3	107.3	14.0333	15.9333	1.13632	6	11
Macrobiotus pallarii	IT.337	8	71.3	98.5	14.1667	15.9667	1.13023	5.93333	10
Macrobiotus pallarii	IT.337	9	76.7	101.1	12.9333	15.3	1.18905	6.66667	12
Macrobiotus pallarii	IT.337	10	72.1	98.3	13.4	15.0667	1.12573	5.66667	12
Macrobiotus pallarii	IT.337	11
Macrobiotus pallarii	IT.337	12
Macrobiotus pallarii	IT.337	13
Macrobiotus pallarii	IT.337	14
Macrobiotus pallarii	IT.337	15
Macrobiotus pallarii	IT.337	16
Macrobiotus pallarii	IT.337	17
Macrobiotus pallarii	IT.337	18
Macrobiotus pallarii	IT.337	19
Macrobiotus pallarii	IT.337	20
Macrobiotus pallarii	IT.337	21
Macrobiotus pallarii	IT.337	22
Macrobiotus pallarii	IT.337	23
Macrobiotus pallarii	IT.337	24
Macrobiotus pallarii	IT.337	25
Macrobiotus pallarii	IT.337	26
Macrobiotus pallarii	IT.337	27
Macrobiotus pallarii	IT.337	28
Macrobiotus pallarii	IT.337	29
Macrobiotus pallarii	IT.337	30
