# Supplementary material for: Integrative taxonomy resolves species identities within the Macrobiotus pallarii complex (Eutardigrada: Macrobiotidae)
Source: Zoological Lett. 2021 May 27;7:9. doi: 10.1186/s40851-021-00176-w (PMC8162020; doi:10.1186/s40851-021-00176-w)
Supplement: Supplementary file 7 — Additional file 7: SM.06. Raw morphometric data for Macrobiotus pseudopallarii sp. nov. from Montenegro (ME.007, type population). [file 40851_2021_176_MOESM7_ESM.xlsx]

## Sheet: instructions
	INSTRUCTIONS and TERMS OF USE
	1	This is a morphometric template for species of the Tardigrada Order Parachela.
	2	The template caluclates the pt ratio and other relative measures only if all measurements required to calculate a ratio are provided (otherwise the ratio cell remains empty, meaning lack of data). The only numbers you need to enter are absolute measurements in micrometres [μm] in the sheet "individuals". If a structure is not measurable leave the cell empty (enetring zeros will mean that the trai…
	3	The "individuals" sheet automatically calculates basic statistics (number of measurements, range, mean and SD). The table with these statistics is placed after the last (30th) specimen. The summary table can be then copied and pasted directly to MS Word.
	4	If measurements are done on the type series, please enter the holotype in the first column (this way holotype data are automatically copied to the summary table at end of the sheet). If measurements are not done on the type series, you may delete the last two columns in the summary table. You may change specimen/slide names as desired.
	5	If a trait listed is not present in the species you are measuring, remove the entire row (highlight the row, right mouse click, choose "delete").
	6	Data from the sheet "individuals" are automatically copied to the four remaining "stats" sheets. Data in those sheets are arranged for statistical analyses in the majority of statistical software.
	7	If you want to see the formulas behind this template, press Ctrl+` (usually just before "1" on the keyboard). To return to the value view, press Ctrl+` again.
	8	This template can be freely used but each published use must be credited as Morphometric data were handled using the Parachela ver. 1.7 template available from the Tardigrada Register, www.tardigrada.net/register (Michalczyk & Kaczmarek 2013). The reference is: Michalczyk, Ł. & Kaczmarek, Ł. (2013) The Tardigrada Register: a comprehensive online data repository for tardigrade taxonomy. Journal of…
	9	Copyright by Łukasz Michalczyk. Enquires and suggestions: LM@tardigrada.net

## Sheet: general info
	Species		Macrobiotus pseudopallarii
	Population		ME.007
	Type series		YES
	Author		Magdalena.Dudziak
	Date		07.09.2019

## Sheet: animals
SPECIMEN	HOLOTYPE		07.05/2		07.05/3		07.05/5		07.05/6		07.05/7		07.05/8		07.05/9		07.05/10		07.06/1		07.06/2		07.06/3		07.06/4		07.06/5		07.06/7		07.07/1		07.07/2		07.07/3		07.07/4		07.07/5		07.08/1		07.08/2		07.08/3		07.08/4		07.08/5
CHARACTER	µm	pt	µm	pt	µm	pt	µm	pt	µm	pt	µm	pt	µm	pt	µm	pt	µm	pt	µm	pt	µm	pt	µm	pt	µm	pt	µm	pt	µm	pt	µm	pt	µm	pt	µm	pt	µm	pt	µm	pt	µm	pt	µm	pt	µm	pt	µm	pt	µm
Body length	534.4	1275.42	510.03	1193.89	579.81	1299.15	524.91	1130.54	535.37	1275.3	571.36	1304.77	564	1328	537.83	1124.46	519.18	1203.2	533.79	1231.63	533.64	1218.91	518.94	1204.88	563.64	1313.85	501.09	1212.41	510.48	1196.34	537.3	1241.74	522.8	1190.35	521.78	1267.07	485.65	1293.34	506.98	1228.74	446.13	1227.66	459.28	1253.49	452.32	1237.2	434.97	956.819	386.4
Buccopharyngeal tube
Buccal tube length	41.9	–	42.72	–	44.63	–	46.43	–	41.98	–	43.79	–	42.47	–	47.83	–	43.15	–	43.34	–	43.78	–	43.07	–	42.9	–	41.33	–	42.67	–	43.27	–	43.92	–	41.18	–	37.55	–	41.26	–	36.34	–	36.64	–	36.56	–	45.46	–	37.09
Stylet support insertion point	32.3	77.0883	32.73	76.6152	35.21	78.8931	35.87	77.2561	32.48	77.3702	33.4	76.2731	33.01	77.7255	37.85	79.1344	33.49	77.613	33.65	77.6419	34.72	79.3056	33.73	78.3144	34.12	79.5338	32.56	78.7805	32.9	77.1034	34.55	79.8475	34.77	79.1667	31.45	76.372	28.76	76.5912	32.7	79.2535	28.15	77.4629	27.9	76.1463	28.93	79.1302	35.37	77.8047	28.98
Buccal tube external width	6.9	16.4678	6.96	16.2921	7.61	17.0513	6.16	13.2673	6.78	16.1505	7.83	17.8808	7.47	17.5889	7.42	15.5133	6.72	15.5736	6.91	15.9437	8.49	19.3924	6.73	15.6257	6.61	15.4079	7.26	17.5659	7.25	16.9909	7.24	16.7321	7.26	16.5301	7.48	18.1642	6.23	16.5912	6	14.5419	5.27	14.5019	5.78	15.7751	5.2	14.2232	6.42	14.1223	6.05
Buccal tube internal width	4.9	11.6945	5.09	11.9148	5.76	12.9061	4.95	10.6612	5.1	12.1486	6.11	13.953	5.6	13.1858	5.59	11.6872	5.25	12.1669	5.11	11.7905	6.39	14.5957	5.59	12.9789	5.05	11.7716	5.15	12.4607	5.7	13.3583	4.98	11.5091	5.36	12.204	5.71	13.866	4.17	11.1052	5.42	13.1362	3.7	10.1816	4.51	12.309	4.38	11.9803	4.98	10.9547	4.79
Ventral lamina length	25.2	60.1432	27.27	63.8343	26.98	60.4526	27.89	60.0689	25.4	60.505	28.15	64.2841	26.68	62.8208	29.73	62.1576	27.3	63.2677	26.79	61.8136	26.91	61.4664	26.93	62.5261	26.11	60.8625	26.42	63.9245	27.05	63.3935	28.02	64.7562	27.87	63.4563	26.38	64.0602	23.04	61.3582	26.54	64.3238	23.23	63.9241	22.56	61.5721	23.36	63.895	29.28	64.4083	21.61
Placoid lengths
Macroplacoid 1	14.1	33.6516	14.45	33.8249	14.86	33.296	10.25	22.0762	13.97	33.2778	16.12	36.8121	16.13	37.9798	12.15	25.4025	13.29	30.7995	14.57	33.6179	15.72	35.9068	15.22	35.3378	14.88	34.6853	16.29	39.4145	13.41	31.4272	14.93	34.5043	14.51	33.0373	15.64	37.9796	12.02	32.0107	13.86	33.5919	8.27	22.7573	11.43	31.1954	11.94	32.6586	15.3	33.656	10.7
Macroplacoid 2	8.7	20.7637	9.04	21.161	10.01	22.4289	9.03	19.4486	9.52	22.6775	9.36	21.3747	10.05	23.6638	10.21	21.3464	8.29	19.2121	9.82	22.6581	10.08	23.0242	9.11	21.1516	10.09	23.5198	9.48	22.9373	10.59	24.8184	8.71	20.1294	9.89	22.5182	9.55	23.1909	7.15	19.0413	9.1	22.0553	7.49	20.6109	8.18	22.3253	6.46	17.6696	8.44	18.5658	7.4
Microplacoid	4.3	10.2625	3.97	9.29307	4.29	9.61237	3.42	7.36593	3.95	9.40924	5.61	12.8111	3.83	9.01813	4.33	9.0529	4.51	10.4519	4.11	9.48316	4.28	9.77615	3.36	7.80125	4.25	9.90676	5.23	12.6542	4.76	11.1554	4.11	9.4985	3.8	8.65209	4.51	10.9519	4.39	11.6911	3.91	9.47649	3.7	10.1816	3.47	9.47052	3.63	9.92888	3.25	7.14914	4.28
Macroplacoid row	24.1	57.5179	24.77	57.9822	25.92	58.0775	24.87	53.5645	24.72	58.8852	26.76	61.1098	25.14	59.1947	25.11	52.4984	23.92	55.4345	25.48	58.791	27.04	61.7634	25.56	59.3453	25.1	58.5082	25.84	62.5212	26.1	61.1671	24.84	57.407	26	59.1985	24.01	58.305	21.8	58.0559	25.04	60.6883	19.64	54.0451	20.42	55.7314	20.21	55.279	25.71	56.5552	19.33
Placoid row	30.2	72.0764	30.69	71.8399	32.25	72.2608	30.18	65.0011	30.37	72.344	32.9	75.1313	30.87	72.6866	32.84	68.6598	29.81	69.0846	31.1	71.7582	32.53	74.3033	31.75	73.7172	31.17	72.6573	30.47	73.7237	30.89	72.3928	30.53	70.557	31.02	70.6284	29.09	70.6411	27.26	72.5965	29.56	71.6432	23.76	65.3825	24.98	68.1769	24.48	66.9584	30.99	68.1698	24.9
Claw 1 heights
External primary branch	11.7	27.9236	12.51	29.2837			10.61	22.8516	11.77	28.0372	11.73	26.7869	10.5	24.7233	13.13	27.4514			12.07	27.8496	12.75	29.1229					11.98	28.9862	12.86	30.1383	11.48	26.5311	10.03	22.837			10.89	29.0013	11.94	28.9384	10.13	27.8756			12.1	33.0963	11.78	25.9129	10.91
External secondary branch	10.1	24.105	9.98	23.3614			8.93	19.2333	10.29	24.5117	8.44	19.2738	7.78	18.3188	12.45	26.0297			10.4	23.9963	9.7	22.1562					9.19	22.2357	9.55	22.3811	8.23	19.0201	7.98	18.1694			7.79	20.7457	9.14	22.1522	9.52	26.197			10.29	28.1455	9.49	20.8755	8.28
Internal primary branch	11.6	27.685	11.86	27.7622			10.61	22.8516	11.67	27.799	11.36	25.942			11.31	23.6462			9.86	22.7503	11.75	26.8387	12.35	28.6743	11.88	27.6923	10.59	25.623	11.67	27.3494	10.46	24.1738	9.6	21.8579	10.89	26.4449	10.98	29.241	12	29.0839	9.53	26.2245	10.48	28.6026	11.42	31.2363	11.75	25.8469	9.86
Internal secondary branch	8.6	20.5251	11.12	26.03			8.25	17.7687	8.59	20.4621	8.7	19.8675			7.65	15.9941			7.9	18.228	9.75	22.2704	9.82	22.8001	11	25.641	8.63	20.8807	9.1	21.3265	11.48	26.5311	7.22	16.439	8.87	21.5396	8.18	21.7843	8.69	21.0616	7.66	21.0787	7.87	21.4793	9.19	25.1368	9.22	20.2816	7.57
Claw 2 heights
External primary branch	12.2	29.1169	13.23	30.9691			11.73	25.2638	13.07	31.1339	12.21	27.8831	11.65	27.4311	12.17	25.4443			11.92	27.5035	13.41	30.6304	12.76	29.6262			10.92	26.4215	12.27	28.7556	11.24	25.9764	11.08	25.2277	12.31	29.8932	10.94	29.1345	12.16	29.4716	11.16	30.71	11.98	32.6965	12.53	34.2724	11.6	25.5169	11.4
External secondary branch	10.2	24.3437	10.77	25.2107			9.01	19.4056	10.86	25.8695	8.74	19.9589	8.19	19.2842	9.59	20.0502			9.24	21.3198	11.06	25.2627	11.76	27.3044			9.01	21.8001	10.94	25.6386	10.56	24.4049	8.12	18.4882	8.98	21.8067	8.84	23.5419	9.55	23.1459	9.14	25.1513	8.45	23.0622	10.91	29.8414	9.17	20.1716	8.81
Internal primary branch	11.6	27.685	12.14	28.4176	10.94	24.5127	11.46	24.6823	10.88	25.9171	11.6	26.4901	11.79	27.7608	11.84	24.7543	10.44	24.1947	10.83	24.9885	11.68	26.6788					10.64	25.744	11.89	27.865	12.05	27.8484	11.72	26.6849	10.37	25.1821	12.74	33.9281	11.41	27.6539	10.16	27.9582	10.68	29.1485	11.75	32.1389	10.92	24.0211	9.85
Internal secondary branch	9.2	21.957	8.59	20.1077	8.01	17.9476	8.04	17.3164	8.57	20.4145	8.96	20.4613	9.43	22.2039	8.75	18.294	8.28	19.1889	8.54	19.7047	10.27	23.4582					7.47	18.074	8.79	20.6			7.98	18.1694	8.54	20.7382	10.12	26.9507	8.52	20.6495	9.03	24.8487	7.69	20.988	8.23	22.5109	9.12	20.0616	7.15
Claw 3 heights
External primary branch	12.3	29.3556	12.19	28.5346	11.17	25.028	11.36	24.4669	13.53	32.2296	13.18	30.0982	12.14	28.5849	13.1	27.3887			12.68	29.257	10.88	24.8515	12.53	29.0922	11.83	27.5758	13.57	32.8333			11.58	26.7622	11.48	26.1384	11.59	28.1447	11.5	30.6258	11.85	28.7203	11.78	32.4161	11.91	32.5055	13.09	35.8042	12.24	26.9248	12.06
External secondary branch	10.1	24.105	9.6	22.4719	8.27	18.5301	9.11	19.6209	10.61	25.2739	10.76	24.5718	8.54	20.1083	10.5	21.9527			9.77	22.5427	9.06	20.6944	9.45	21.941	11.33	26.4103	9.71	23.4938			8.84	20.4299	9.39	21.3798	8.94	21.7096	8.37	22.2903	8.3	20.1163	9.5	26.142	8.29	22.6255	9.69	26.5044			8.87
Internal primary branch	11.5	27.4463	12.05	28.2069	11.97	26.8205	10.3	22.1839	12.02	28.6327	12.17	27.7917			11.61	24.2735	11.68	27.0684	11.53	26.6036	12.52	28.5975			11.48	26.7599	12.89	31.188			10.37	23.9658	10.7	24.3625	11.05	26.8334	10.16	27.0573	11.47	27.7993	10.83	29.8019	10.71	29.2303	12.03	32.9048	12.23	26.9028	9.6
Internal secondary branch	9	21.4797	8.78	20.5524			7.41	15.9595	10.1	24.0591	8.85	20.2101			8.12	16.9768	9.04	20.9502	9.4	21.689	9.62	21.9735			8.41	19.6037	10.81	26.1553					7.85	17.8734	7.69	18.6741	8.94	23.8083	8.49	20.5768	8.86	24.3808	7.72	21.0699	8.57	23.4409	9.19	20.2156	7.31
Claw 4 heights
Anterior primary branch	12.4	29.5943	13.83	32.3736	13.37	29.9574	13.09	28.193					12.56	29.5738	13.83	28.9149	13.47	31.2167									13.64	33.0027					12.49	28.4381							11.9	32.7463			13.16	35.9956			11.63
Anterior secondary branch	10	23.8663			9.37	20.9948	9.78	21.064			9.17	20.9409	8.65	20.3673	9.28	19.402	10.51	24.3569									10.46	25.3085					8.41	19.1485							9.61	26.4447			8.84	24.1794			7.76
Posterior primary branch	14	33.4129	14.7	34.4101	13.08	29.3076							11.72	27.596							13.49	30.8132	13.64	31.6694			12.9	31.2122																	14.09	38.5394	14	30.7963
Posterior secondary branch	11.5	27.4463	11.32	26.4981	10.82	24.2438					11.52	26.3074					9.9	22.9432			10.16	23.2069	7.09	16.4616			8.93	21.6066											9.8	23.7518					9.26	25.3282	9.54	20.9855
Eyes (0 = absent; 1 = present)	1		1		1		1		1		1		1		1		1		1		1		1		1		1		1		1		1		1		1		1		1		1		1		1		1
Cuticular pores (0/1)	1		1		1		1		1		1		1		1		1		1		1		1		1		1		1		1		1		1		1		1		1		1		1		1		1
Lunules I with teeth (0/1)	0		0		0		0		0		0		0		0		0		0		0		0		0		0		0		0		0		0		0		0		0		0		0		0		0
Lunules II with teeth (0/1)	0		0		0		0		0		0		0		0		0		0		0		0		0		0		0		0		0		0		0		0		0		0		0		0		0
Lunules III with teeth (0/1)	0		0		0		0		0		0		0		0		0		0		0		0		0		0		0		0		0		0		0		0		0		0		0		0		0
Lunules IV with teeth (0/1)	1		1		1		1		1		1		1		1		1		1		1		1		1		1		1		1		1		1		1		1		1		1		1		1		1
Granulation on legs I (0/1)	1		1		1		1		1		1		1		1		1		1		1		1		1		1		1		1		1		1		1		1		1		1		1		1		1
Granulation on legs II (0/1)	1		1		1		1		1		1		1		1		1		1		1		1		1		1		1		1		1		1		1		1		1		1		1		1		1
Granulation on legs III (0/1)	1		1		1		1		1		1		1		1		1		1		1		1		1		1		1		1		1		1		1		1		1		1		1		1		1
Granulation on legs IV (0/1)	1		1		1		1		1		1		1		1		1		1		1		1		1		1		1		1		1		1		1		1		1		1		1		1		1
[truncated: 25 more columns]

## Sheet: eggs
CHARACTER	07.04/1	07.04/2	07.04/3	07.01/1	07.01/2	07.01/3	07.01/4	07.01/5	07.01/6	07.01/7	07.02/1	07.02/2	07.02/3	07.02/4	07.02/5	07.02/6	07.02/7	07.02/8	07.02/9	07.02/10	07.03/1	07.03/2	07.03/3	07.03/4	07.03/5	07.03/6	07.03/7	07.03/8	07.03/9	07.03/10		CHARACTER	N	RANGE			MEAN	SD
Egg bare diameter	77.08	80.09	78.58	73.15	70.43	75.2	63.83	75.73	75.03	73.5	70.43	77	76.08	73.89	79.12	72.51	77.72	78.11	81.79	72.46	68.8	76.29	71.37	71.68	75.67	70.02	67.94	72.93	71.16	65.04		Egg bare diameter	30	63.83	–	81.79	73.7543	4.25932
Egg full diameter	107.25	103.39	114.81	101.45	92.45	106.45	85.7	101.85	103.95	96.73	94.48	108.59	107.63	104.21	115.01	103.47	109.86	98.99	115.44	97.16	95.79	113	97.51	100.93	99.99	114.29	98.18	103.57	102.98	93.71		Egg full diameter	30	85.7	–	115.44	102.961	7.38142
Process height	16.75	15.32	19.3	14.45	14.8	18.09	14.98	14.17	14.25	15.85	14.99	14.16	15.12	14.13	16.89	16.11	12.96	13.97	17.9	14.8	14.79	22.74	14.56	21.15	15.66	21.81	17.33	17.64	18.11	13.31		Process height	90	12.13	–	23.35	16.2089	2.44295
	16.98	15.87	19.55	15.1	13.84	18.66	13.73	15.05	18.24	16.92	12.13	15.62	15.86	15.14	15.35	16.81	16.12	13.2	18.53	14.95	15.63	20.57	15.01	20.95	14.62	20.72	17.39	19.21	16.22	13.99		Process base width	90	10.23	–	21.01	15.5034	1.8846
	16.24	15.67	17.67	14.4	13.51	20.02	15.91	13.39	14.46	18.74	14.98	15.37	14.23	15.31	16.33	14.39	18.4	13.2	18.75	12.81	14.04	23.35	14.37	15.9	13.28	22.04	18.15	16.45	14.25	15.14		Process base/height ratio	90	0.668085	–	1.39406	0.972277	0.159068
Process base width	14.28	15.3	18.57	14.2	14.87	13.39	11.16	17.51	15.14	15.58	17.24	18.09	16.01	17.35	16.96	17.67	15.44	14.09	17.22	16.69	14.79	16.36	13.61	14.13	14.34	18.88	12.73	15.67	15.97	13.61		Inter-process distance	90	1.98	–	8.39	4.46067	1.46346
	15.01	15.66	17.29	13.24	13.54	13.65	11.43	15.73	14.97	14.05	16.91	17.01	16.03	15.73	16.76	16.64	14.97	15.48	15.64	10.23	15.05	19.29	15.48	15.67	15.72	18.91	13.46	14.14	17.13	13.62		Number of processes on the egg circumference	30	10	–	14	12.5	0.973795
	16.87	16.11	15.67	13.94	13.58	18.09	11.67	15.7	13.98	13.74	17.06	16.6	17.3	16.42	21.01	16.31	14.67	15.23	17.04	13.38	18.4	17.2	14.7	14.85	16.64	17.29	14.1	13.11	13.77	15.59
Process base/height ratio	0.852537	0.998695	0.962176	0.982699	1.00473	0.740188	0.744993	1.23571	1.06246	0.982965	1.1501	1.27754	1.05886	1.22788	1.00414	1.09683	1.19136	1.00859	0.962011	1.1277	1	0.719437	0.934753	0.668085	0.915709	0.865658	0.734564	0.888322	0.881833	1.02254
	0.883981	0.986767	0.884399	0.876821	0.978324	0.731511	0.832484	1.04518	0.820724	0.830378	1.39406	1.08899	1.01072	1.03897	1.09186	0.989887	0.92866	1.17273	0.844037	0.684281	0.962892	0.937773	1.03131	0.747971	1.07524	0.912645	0.774008	0.736075	1.0561	0.973553
	1.03879	1.02808	0.886814	0.968056	1.00518	0.903596	0.733501	1.17252	0.966805	0.733191	1.13885	1.08003	1.21574	1.0725	1.28659	1.13343	0.797283	1.15379	0.9088	1.0445	1.31054	0.736617	1.02296	0.933962	1.25301	0.784483	0.77686	0.79696	0.966316	1.02972
Inter-process distance	2.89	5.31	4.21	2.93	2.29	2.73	1.98	4.27	3.7	3.28	5.98	4.46	3.88	4.3	2.81	5.08	2.78	3.69	5.19	2.74	6.03	5.68	4.55	5.95	7.25	3.11	4.07	4.04	5.44	8.39
	2.75	4.65	3.06	2.66	4.2	2.82	2.47	2.43	3.75	5.15	5.53	2.64	5.02	3.71	4.15	5.46	3.66	6.96	6.96	5.35	6.67	6.81	4.74	6.02	7.02	3.85	7.17	5.55	4.8	6.19
	2.93	4.39	3.85	3.31	5.83	3.83	2.74	2.28	3.58	5.05	2.77	3.6	3.52	2.58	3.76	3.84	3.69	4.87	4.87	3.09	6.31	4.76	5.75	5.55	6.48	4.36	5.29	3.83	5.53	8.01
Number of processes on the egg circumference	12	11	12	13	13	13	12	12	13	11	11	13	13	12	13	12	14	13	13	14	12	13	13	13	11	13	13	14	13	10

## Sheet: animals_stats (µm)
Species	Population	Individual	Body length	Buccal tube length	Stylet support insertion point	Buccal tube external width	Buccal tube internal width	Ventral lamina length	Macroplacoid 1	Macroplacoid 2	Microplacoid	Macroplacoid row	Placoid row	Claw 1 external primary branch	Claw 1 external secondary branch	Claw 1 internal primary branch	Claw 1 internal secondary branch	Claw 2 external primary branch	Claw 2 external secondary branch	Claw 2 internal primary branch	Claw 2 internal secondary branch	Claw 3 external primary branch	Claw 3 external secondary branch	Claw 3 internal primary branch	Claw 3 internal secondary branch	Claw 4 anterior primary branch	Claw 4 anterior secondary branch	Claw 4 posterior primary branch	Claw 4 posterior secondary branch
Macrobiotus pseudopallarii	ME.007	HOLOTYPE	534.4	41.9	32.3	6.9	4.9	25.2	14.1	8.7	4.3	24.1	30.2	11.7	10.1	11.6	8.6	12.2	10.2	11.6	9.2	12.3	10.1	11.5	9	12.4	10	14	11.5
Macrobiotus pseudopallarii	ME.007	07.05/2	510.03	42.72	32.73	6.96	5.09	27.27	14.45	9.04	3.97	24.77	30.69	12.51	9.98	11.86	11.12	13.23	10.77	12.14	8.59	12.19	9.6	12.05	8.78	13.83		14.7	11.32
Macrobiotus pseudopallarii	ME.007	07.05/3	579.81	44.63	35.21	7.61	5.76	26.98	14.86	10.01	4.29	25.92	32.25							10.94	8.01	11.17	8.27	11.97		13.37	9.37	13.08	10.82
Macrobiotus pseudopallarii	ME.007	07.05/5	524.91	46.43	35.87	6.16	4.95	27.89	10.25	9.03	3.42	24.87	30.18	10.61	8.93	10.61	8.25	11.73	9.01	11.46	8.04	11.36	9.11	10.3	7.41	13.09	9.78
Macrobiotus pseudopallarii	ME.007	07.05/6	535.37	41.98	32.48	6.78	5.1	25.4	13.97	9.52	3.95	24.72	30.37	11.77	10.29	11.67	8.59	13.07	10.86	10.88	8.57	13.53	10.61	12.02	10.1
Macrobiotus pseudopallarii	ME.007	07.05/7	571.36	43.79	33.4	7.83	6.11	28.15	16.12	9.36	5.61	26.76	32.9	11.73	8.44	11.36	8.7	12.21	8.74	11.6	8.96	13.18	10.76	12.17	8.85		9.17		11.52
Macrobiotus pseudopallarii	ME.007	07.05/8	564	42.47	33.01	7.47	5.6	26.68	16.13	10.05	3.83	25.14	30.87	10.5	7.78			11.65	8.19	11.79	9.43	12.14	8.54			12.56	8.65	11.72
Macrobiotus pseudopallarii	ME.007	07.05/9	537.83	47.83	37.85	7.42	5.59	29.73	12.15	10.21	4.33	25.11	32.84	13.13	12.45	11.31	7.65	12.17	9.59	11.84	8.75	13.1	10.5	11.61	8.12	13.83	9.28
Macrobiotus pseudopallarii	ME.007	07.05/10	519.18	43.15	33.49	6.72	5.25	27.3	13.29	8.29	4.51	23.92	29.81							10.44	8.28			11.68	9.04	13.47	10.51		9.9
Macrobiotus pseudopallarii	ME.007	07.06/1	533.79	43.34	33.65	6.91	5.11	26.79	14.57	9.82	4.11	25.48	31.1	12.07	10.4	9.86	7.9	11.92	9.24	10.83	8.54	12.68	9.77	11.53	9.4
Macrobiotus pseudopallarii	ME.007	07.06/2	533.64	43.78	34.72	8.49	6.39	26.91	15.72	10.08	4.28	27.04	32.53	12.75	9.7	11.75	9.75	13.41	11.06	11.68	10.27	10.88	9.06	12.52	9.62			13.49	10.16
Macrobiotus pseudopallarii	ME.007	07.06/3	518.94	43.07	33.73	6.73	5.59	26.93	15.22	9.11	3.36	25.56	31.75			12.35	9.82	12.76	11.76			12.53	9.45					13.64	7.09
Macrobiotus pseudopallarii	ME.007	07.06/4	563.64	42.9	34.12	6.61	5.05	26.11	14.88	10.09	4.25	25.1	31.17			11.88	11					11.83	11.33	11.48	8.41
Macrobiotus pseudopallarii	ME.007	07.06/5	501.09	41.33	32.56	7.26	5.15	26.42	16.29	9.48	5.23	25.84	30.47	11.98	9.19	10.59	8.63	10.92	9.01	10.64	7.47	13.57	9.71	12.89	10.81	13.64	10.46	12.9	8.93
Macrobiotus pseudopallarii	ME.007	07.06/7	510.48	42.67	32.9	7.25	5.7	27.05	13.41	10.59	4.76	26.1	30.89	12.86	9.55	11.67	9.1	12.27	10.94	11.89	8.79
Macrobiotus pseudopallarii	ME.007	07.07/1	537.3	43.27	34.55	7.24	4.98	28.02	14.93	8.71	4.11	24.84	30.53	11.48	8.23	10.46	11.48	11.24	10.56	12.05		11.58	8.84	10.37
Macrobiotus pseudopallarii	ME.007	07.07/2	522.8	43.92	34.77	7.26	5.36	27.87	14.51	9.89	3.8	26	31.02	10.03	7.98	9.6	7.22	11.08	8.12	11.72	7.98	11.48	9.39	10.7	7.85	12.49	8.41
Macrobiotus pseudopallarii	ME.007	07.07/3	521.78	41.18	31.45	7.48	5.71	26.38	15.64	9.55	4.51	24.01	29.09			10.89	8.87	12.31	8.98	10.37	8.54	11.59	8.94	11.05	7.69
Macrobiotus pseudopallarii	ME.007	07.07/4	485.65	37.55	28.76	6.23	4.17	23.04	12.02	7.15	4.39	21.8	27.26	10.89	7.79	10.98	8.18	10.94	8.84	12.74	10.12	11.5	8.37	10.16	8.94
Macrobiotus pseudopallarii	ME.007	07.07/5	506.98	41.26	32.7	6	5.42	26.54	13.86	9.1	3.91	25.04	29.56	11.94	9.14	12	8.69	12.16	9.55	11.41	8.52	11.85	8.3	11.47	8.49				9.8
Macrobiotus pseudopallarii	ME.007	07.08/1	446.13	36.34	28.15	5.27	3.7	23.23	8.27	7.49	3.7	19.64	23.76	10.13	9.52	9.53	7.66	11.16	9.14	10.16	9.03	11.78	9.5	10.83	8.86	11.9	9.61
Macrobiotus pseudopallarii	ME.007	07.08/2	459.28	36.64	27.9	5.78	4.51	22.56	11.43	8.18	3.47	20.42	24.98			10.48	7.87	11.98	8.45	10.68	7.69	11.91	8.29	10.71	7.72
Macrobiotus pseudopallarii	ME.007	07.08/3	452.32	36.56	28.93	5.2	4.38	23.36	11.94	6.46	3.63	20.21	24.48	12.1	10.29	11.42	9.19	12.53	10.91	11.75	8.23	13.09	9.69	12.03	8.57	13.16	8.84	14.09	9.26
Macrobiotus pseudopallarii	ME.007	07.08/4	434.97	45.46	35.37	6.42	4.98	29.28	15.3	8.44	3.25	25.71	30.99	11.78	9.49	11.75	9.22	11.6	9.17	10.92	9.12	12.24		12.23	9.19			14	9.54
Macrobiotus pseudopallarii	ME.007	07.08/5	386.4	37.09	28.98	6.05	4.79	21.61	10.7	7.4	4.28	19.33	24.9	10.91	8.28	9.86	7.57	11.4	8.81	9.85	7.15	12.06	8.87	9.6	7.31	11.63	7.76
Macrobiotus pseudopallarii	ME.007	07.08/6	460.65	38.69	29.86	6.21	4.71	24.95	11.92	8.48	4.25	22.21	26.34	10.42	7.62			11.17	7.75	10.78	8.97	11.55						11.59
Macrobiotus pseudopallarii	ME.007	37018	544.41	42.98	33.42	6.86	5.3	27.51	13.72	9.06	3.92	24.6	30.37	12.35	9.37	11.02	9.12	12.39	9.7	11.73	8.54	13.11	11.31	10.98		13.36	9.48	15.07
Macrobiotus pseudopallarii	ME.007	07.08/8	488.09	41.32	31.79	7	5.21	24.29	13.23	8.75	3.94	23.68	28.86	10.34	7.58	9.96	7.38	12.12	8.97	10.99	8.91	12	9.89	11.34	9.32	13.14	8.7
Macrobiotus pseudopallarii	ME.007	07.08/9	485.91	40.33	31.55	7.24	5.48	24.18	13.28	9.36	4.49	24.18	29.91	10.52	7.68	9.52	6.89	11.39	8.84	10.58	8.5	10.59	8.59	10.15	6.87	12.76	9.44
Macrobiotus pseudopallarii	ME.007	07.08/10	448.39	38.39	29.45	5.59	4.58	24.51	11.01	6.65	3.94	20.87	25.7	9.96	8.1	10.84	8.37			9.89	6.97	9.97	7.09	9.5	6.71	12.89	9.28	12.94

## Sheet: animals_stats (pt)
Species	Population	Individual	Body length	Stylet support insertion point	Buccal tube external width	Buccal tube internal width	Ventral lamina length	Macroplacoid 1	Macroplacoid 2	Microplacoid	Macroplacoid row	Placoid row	Claw 1 external primary branch	Claw 1 external secondary branch	Claw 1 internal primary branch	Claw 1 internal secondary branch	Claw 2 external primary branch	Claw 2 external secondary branch	Claw 2 internal primary branch	Claw 2 internal secondary branch	Claw 3 external primary branch	Claw 3 external secondary branch	Claw 3 internal primary branch	Claw 3 internal secondary branch	Claw 4 anterior primary branch	Claw 4 anterior secondary branch	Claw 4 posterior primary branch	Claw 4 posterior secondary branch
Macrobiotus pseudopallarii	ME.007	HOLOTYPE	1275.42	77.0883	16.4678	11.6945	60.1432	33.6516	20.7637	10.2625	57.5179	72.0764	27.9236	24.105	27.685	20.5251	29.1169	24.3437	27.685	21.957	29.3556	24.105	27.4463	21.4797	29.5943	23.8663	33.4129	27.4463
Macrobiotus pseudopallarii	ME.007	07.05/2	1193.89	76.6152	16.2921	11.9148	63.8343	33.8249	21.161	9.29307	57.9822	71.8399	29.2837	23.3614	27.7622	26.03	30.9691	25.2107	28.4176	20.1077	28.5346	22.4719	28.2069	20.5524	32.3736		34.4101	26.4981
Macrobiotus pseudopallarii	ME.007	07.05/3	1299.15	78.8931	17.0513	12.9061	60.4526	33.296	22.4289	9.61237	58.0775	72.2608							24.5127	17.9476	25.028	18.5301	26.8205		29.9574	20.9948	29.3076	24.2438
Macrobiotus pseudopallarii	ME.007	07.05/5	1130.54	77.2561	13.2673	10.6612	60.0689	22.0762	19.4486	7.36593	53.5645	65.0011	22.8516	19.2333	22.8516	17.7687	25.2638	19.4056	24.6823	17.3164	24.4669	19.6209	22.1839	15.9595	28.193	21.064
Macrobiotus pseudopallarii	ME.007	07.05/6	1275.3	77.3702	16.1505	12.1486	60.505	33.2778	22.6775	9.40924	58.8852	72.344	28.0372	24.5117	27.799	20.4621	31.1339	25.8695	25.9171	20.4145	32.2296	25.2739	28.6327	24.0591
Macrobiotus pseudopallarii	ME.007	07.05/7	1304.77	76.2731	17.8808	13.953	64.2841	36.8121	21.3747	12.8111	61.1098	75.1313	26.7869	19.2738	25.942	19.8675	27.8831	19.9589	26.4901	20.4613	30.0982	24.5718	27.7917	20.2101		20.9409		26.3074
Macrobiotus pseudopallarii	ME.007	07.05/8	1328	77.7255	17.5889	13.1858	62.8208	37.9798	23.6638	9.01813	59.1947	72.6866	24.7233	18.3188			27.4311	19.2842	27.7608	22.2039	28.5849	20.1083			29.5738	20.3673	27.596
Macrobiotus pseudopallarii	ME.007	07.05/9	1124.46	79.1344	15.5133	11.6872	62.1576	25.4025	21.3464	9.0529	52.4984	68.6598	27.4514	26.0297	23.6462	15.9941	25.4443	20.0502	24.7543	18.294	27.3887	21.9527	24.2735	16.9768	28.9149	19.402
Macrobiotus pseudopallarii	ME.007	07.05/10	1203.2	77.613	15.5736	12.1669	63.2677	30.7995	19.2121	10.4519	55.4345	69.0846							24.1947	19.1889			27.0684	20.9502	31.2167	24.3569		22.9432
Macrobiotus pseudopallarii	ME.007	07.06/1	1231.63	77.6419	15.9437	11.7905	61.8136	33.6179	22.6581	9.48316	58.791	71.7582	27.8496	23.9963	22.7503	18.228	27.5035	21.3198	24.9885	19.7047	29.257	22.5427	26.6036	21.689
Macrobiotus pseudopallarii	ME.007	07.06/2	1218.91	79.3056	19.3924	14.5957	61.4664	35.9068	23.0242	9.77615	61.7634	74.3033	29.1229	22.1562	26.8387	22.2704	30.6304	25.2627	26.6788	23.4582	24.8515	20.6944	28.5975	21.9735			30.8132	23.2069
Macrobiotus pseudopallarii	ME.007	07.06/3	1204.88	78.3144	15.6257	12.9789	62.5261	35.3378	21.1516	7.80125	59.3453	73.7172			28.6743	22.8001	29.6262	27.3044			29.0922	21.941					31.6694	16.4616
Macrobiotus pseudopallarii	ME.007	07.06/4	1313.85	79.5338	15.4079	11.7716	60.8625	34.6853	23.5198	9.90676	58.5082	72.6573			27.6923	25.641					27.5758	26.4103	26.7599	19.6037
Macrobiotus pseudopallarii	ME.007	07.06/5	1212.41	78.7805	17.5659	12.4607	63.9245	39.4145	22.9373	12.6542	62.5212	73.7237	28.9862	22.2357	25.623	20.8807	26.4215	21.8001	25.744	18.074	32.8333	23.4938	31.188	26.1553	33.0027	25.3085	31.2122	21.6066
Macrobiotus pseudopallarii	ME.007	07.06/7	1196.34	77.1034	16.9909	13.3583	63.3935	31.4272	24.8184	11.1554	61.1671	72.3928	30.1383	22.3811	27.3494	21.3265	28.7556	25.6386	27.865	20.6
Macrobiotus pseudopallarii	ME.007	07.07/1	1241.74	79.8475	16.7321	11.5091	64.7562	34.5043	20.1294	9.4985	57.407	70.557	26.5311	19.0201	24.1738	26.5311	25.9764	24.4049	27.8484		26.7622	20.4299	23.9658
Macrobiotus pseudopallarii	ME.007	07.07/2	1190.35	79.1667	16.5301	12.204	63.4563	33.0373	22.5182	8.65209	59.1985	70.6284	22.837	18.1694	21.8579	16.439	25.2277	18.4882	26.6849	18.1694	26.1384	21.3798	24.3625	17.8734	28.4381	19.1485
Macrobiotus pseudopallarii	ME.007	07.07/3	1267.07	76.372	18.1642	13.866	64.0602	37.9796	23.1909	10.9519	58.305	70.6411			26.4449	21.5396	29.8932	21.8067	25.1821	20.7382	28.1447	21.7096	26.8334	18.6741
Macrobiotus pseudopallarii	ME.007	07.07/4	1293.34	76.5912	16.5912	11.1052	61.3582	32.0107	19.0413	11.6911	58.0559	72.5965	29.0013	20.7457	29.241	21.7843	29.1345	23.5419	33.9281	26.9507	30.6258	22.2903	27.0573	23.8083
Macrobiotus pseudopallarii	ME.007	07.07/5	1228.74	79.2535	14.5419	13.1362	64.3238	33.5919	22.0553	9.47649	60.6883	71.6432	28.9384	22.1522	29.0839	21.0616	29.4716	23.1459	27.6539	20.6495	28.7203	20.1163	27.7993	20.5768				23.7518
Macrobiotus pseudopallarii	ME.007	07.08/1	1227.66	77.4629	14.5019	10.1816	63.9241	22.7573	20.6109	10.1816	54.0451	65.3825	27.8756	26.197	26.2245	21.0787	30.71	25.1513	27.9582	24.8487	32.4161	26.142	29.8019	24.3808	32.7463	26.4447
Macrobiotus pseudopallarii	ME.007	07.08/2	1253.49	76.1463	15.7751	12.309	61.5721	31.1954	22.3253	9.47052	55.7314	68.1769			28.6026	21.4793	32.6965	23.0622	29.1485	20.988	32.5055	22.6255	29.2303	21.0699
Macrobiotus pseudopallarii	ME.007	07.08/3	1237.2	79.1302	14.2232	11.9803	63.895	32.6586	17.6696	9.92888	55.279	66.9584	33.0963	28.1455	31.2363	25.1368	34.2724	29.8414	32.1389	22.5109	35.8042	26.5044	32.9048	23.4409	35.9956	24.1794	38.5394	25.3282
Macrobiotus pseudopallarii	ME.007	07.08/4	956.819	77.8047	14.1223	10.9547	64.4083	33.656	18.5658	7.14914	56.5552	68.1698	25.9129	20.8755	25.8469	20.2816	25.5169	20.1716	24.0211	20.0616	26.9248		26.9028	20.2156			30.7963	20.9855
Macrobiotus pseudopallarii	ME.007	07.08/5	1041.79	78.1343	16.3117	12.9145	58.2637	28.8487	19.9515	11.5395	52.1165	67.134	29.4149	22.3241	26.584	20.4098	30.736	23.753	26.557	19.2774	32.5155	23.9148	25.883	19.7088	31.3562	20.9221
Macrobiotus pseudopallarii	ME.007	07.08/6	1190.62	77.1776	16.0507	12.1737	64.4869	30.809	21.9178	10.9848	57.405	68.0796	26.932	19.695			28.8705	20.031	27.8625	23.1843	29.8527						29.9561
Macrobiotus pseudopallarii	ME.007	37018	1266.66	77.7571	15.9609	12.3313	64.0065	31.9218	21.0796	9.12052	57.2359	70.6608	28.7343	21.8008	25.6398	21.2192	28.8274	22.5686	27.2918	19.8697	30.5026	26.3146	25.5468		31.0842	22.0568	35.0628
Macrobiotus pseudopallarii	ME.007	07.08/8	1181.24	76.9361	16.9409	12.6089	58.7851	32.0184	21.1762	9.53533	57.3088	69.8451	25.0242	18.3446	24.1045	17.8606	29.332	21.7086	26.5973	21.5634	29.0416	23.9351	27.4443	22.5557	31.8006	21.0552
Macrobiotus pseudopallarii	ME.007	07.08/9	1204.84	78.2296	17.9519	13.5879	59.9554	32.9283	23.2085	11.1332	59.9554	74.1632	26.0848	19.0429	23.6053	17.0841	28.242	21.9192	26.2336	21.0761	26.2584	21.2993	25.1674	17.0345	31.639	23.4069
Macrobiotus pseudopallarii	ME.007	07.08/10	1167.99	76.7127	14.5611	11.9302	63.8448	28.6793	17.3222	10.2631	54.3631	66.9445	25.9443	21.0992	28.2365	21.8026			25.7619	18.1558	25.9703	18.4684	24.746	17.4785	33.5765	24.173	33.7067

## Sheet: eggs_stats (µm)
Species	Population	egg	Egg bare diameter	Egg full diameter	Process height	Process base width	Process base/height ratio	Inter-process distance	Number of processes on the egg circumference
Macrobiotus pseudopallarii	ME.007	07.04/1	77.08	107.25	16.6567	15.3867	0.925104	2.85667	12
Macrobiotus pseudopallarii	ME.007	07.04/2	80.09	103.39	15.62	15.69	1.00451	4.78333	11
Macrobiotus pseudopallarii	ME.007	07.04/3	78.58	114.81	18.84	17.1767	0.91113	3.70667	12
Macrobiotus pseudopallarii	ME.007	07.01/1	73.15	101.45	14.65	13.7933	0.942525	2.96667	13
Macrobiotus pseudopallarii	ME.007	07.01/2	70.43	92.45	14.05	13.9967	0.996078	4.10667	13
Macrobiotus pseudopallarii	ME.007	07.01/3	75.2	106.45	18.9233	15.0433	0.791765	3.12667	13
Macrobiotus pseudopallarii	ME.007	07.01/4	63.83	85.7	14.8733	11.42	0.770326	2.39667	12
Macrobiotus pseudopallarii	ME.007	07.01/5	75.73	101.85	14.2033	16.3133	1.15114	2.99333	12
Macrobiotus pseudopallarii	ME.007	07.01/6	75.03	103.95	15.65	14.6967	0.949995	3.67667	13
Macrobiotus pseudopallarii	ME.007	07.01/7	73.5	96.73	17.17	14.4567	0.848845	4.49333	11
Macrobiotus pseudopallarii	ME.007	07.02/1	70.43	94.48	14.0333	17.07	1.22767	4.76	11
Macrobiotus pseudopallarii	ME.007	07.02/2	77	108.59	15.05	17.2333	1.14885	3.56667	13
Macrobiotus pseudopallarii	ME.007	07.02/3	76.08	107.63	15.07	16.4467	1.09511	4.14	13
Macrobiotus pseudopallarii	ME.007	07.02/4	73.89	104.21	14.86	16.5	1.11312	3.53	12
Macrobiotus pseudopallarii	ME.007	07.02/5	79.12	115.01	16.19	18.2433	1.12753	3.57333	13
Macrobiotus pseudopallarii	ME.007	07.02/6	72.51	103.47	15.77	16.8733	1.07338	4.79333	12
Macrobiotus pseudopallarii	ME.007	07.02/7	77.72	109.86	15.8267	15.0267	0.972434	3.37667	14
Macrobiotus pseudopallarii	ME.007	07.02/8	78.11	98.99	13.4567	14.9333	1.1117	5.17333	13
Macrobiotus pseudopallarii	ME.007	07.02/9	81.79	115.44	18.3933	16.6333	0.904949	5.67333	13
Macrobiotus pseudopallarii	ME.007	07.02/10	72.46	97.16	14.1867	13.4333	0.95216	3.72667	14
Macrobiotus pseudopallarii	ME.007	07.03/1	68.8	95.79	14.82	16.08	1.09114	6.33667	12
Macrobiotus pseudopallarii	ME.007	07.03/2	76.29	113	22.22	17.6167	0.797942	5.75	13
Macrobiotus pseudopallarii	ME.007	07.03/3	71.37	97.51	14.6467	14.5967	0.996343	5.01333	13
Macrobiotus pseudopallarii	ME.007	07.03/4	71.68	100.93	19.3333	14.8833	0.78334	5.84	13
Macrobiotus pseudopallarii	ME.007	07.03/5	75.67	99.99	14.52	15.5667	1.08132	6.91667	11
Macrobiotus pseudopallarii	ME.007	07.03/6	70.02	114.29	21.5233	18.36	0.854262	3.77333	13
Macrobiotus pseudopallarii	ME.007	07.03/7	67.94	98.18	17.6233	13.43	0.761811	5.51	13
Macrobiotus pseudopallarii	ME.007	07.03/8	72.93	103.57	17.7667	14.3067	0.807119	4.47333	14
Macrobiotus pseudopallarii	ME.007	07.03/9	71.16	102.98	16.1933	15.6233	0.968084	5.25667	13
Macrobiotus pseudopallarii	ME.007	07.03/10	65.04	93.71	14.1467	14.2733	1.0086	7.53	10
