# Supplementary material for: Integrative taxonomy resolves species identities within the Macrobiotus pallarii complex (Eutardigrada: Macrobiotidae)
Source: Zoological Lett. 2021 May 27;7:9. doi: 10.1186/s40851-021-00176-w (PMC8162020; doi:10.1186/s40851-021-00176-w)
Supplement: Supplementary file 8 — Additional file 8: SM.07. Raw morphometric data for Macrobiotus ripperi sp. nov. from Poland (PL.015, type population). [file 40851_2021_176_MOESM8_ESM.xlsx]

## Sheet: instructions
	INSTRUCTIONS and TERMS OF USE
	1	This is a morphometric template for species of the Tardigrada Order Parachela.
	2	The template caluclates the pt ratio and other relative measures only if all measurements required to calculate a ratio are provided (otherwise the ratio cell remains empty, meaning lack of data). The only numbers you need to enter are absolute measurements in micrometres [μm] in the sheet "individuals". If a structure is not measurable leave the cell empty (enetring zeros will mean that the trai…
	3	The "individuals" sheet automatically calculates basic statistics (number of measurements, range, mean and SD). The table with these statistics is placed after the last (30th) specimen. The summary table can be then copied and pasted directly to MS Word.
	4	If measurements are done on the type series, please enter the holotype in the first column (this way holotype data are automatically copied to the summary table at end of the sheet). If measurements are not done on the type series, you may delete the last two columns in the summary table. You may change specimen/slide names as desired.
	5	If a trait listed is not present in the species you are measuring, remove the entire row (highlight the row, right mouse click, choose "delete").
	6	Data from the sheet "individuals" are automatically copied to the four remaining "stats" sheets. Data in those sheets are arranged for statistical analyses in the majority of statistical software.
	7	If you want to see the formulas behind this template, press Ctrl+` (usually just before "1" on the keyboard). To return to the value view, press Ctrl+` again.
	8	This template can be freely used but each published use must be credited as Morphometric data were handled using the Parachela ver. 1.7 template available from the Tardigrada Register, www.tardigrada.net/register (Michalczyk & Kaczmarek 2013). The reference is: Michalczyk, Ł. & Kaczmarek, Ł. (2013) The Tardigrada Register: a comprehensive online data repository for tardigrade taxonomy. Journal of…
	9	Copyright by Łukasz Michalczyk. Enquires and suggestions: LM@tardigrada.net

## Sheet: general info
	Species		Macrobiotus ripperi
	Population		PL.015
	Type series		YES
	Author		Magdalena Dudziak
	Date		01.08.2018

## Sheet: animals
SPECIMEN	HOLOTYPE		15.06/2		15.06/3		15.06/4		15.06/7		15.06/8		15.06/9		15.06/10		15.06/11		15.06/12		15.07/1		15.07/2		15.07/3		15.07/4		15.07/5		15.07/6		15.07/7		15.07/8		15.07/9		15.07/10		15.08/1		15.08/2		15.08/3		15.08/4		15.08/5
CHARACTER	µm	pt	µm	pt	µm	pt	µm	pt	µm	pt	µm	pt	µm	pt	µm	pt	µm	pt	µm	pt	µm	pt	µm	pt	µm	pt	µm	pt	µm	pt	µm	pt	µm	pt	µm	pt	µm	pt	µm	pt	µm	pt	µm	pt	µm	pt	µm	pt	µm
Body length	444	1223.14	447.83	1164.4	462.1	1154.96	439.58	1137.04	459.5	1111.78	440.85	1173.1	414.37	1033.08	431.77	1080.51	394	1112.99	452.47	1083.24	416.22	1063.69	474.3	1188.72	425.79	1067.68	480.98	1213.98	446.52	1116.3	470.23	1189.85	463.47	1068.4	466.94	1128.15	395	936.463	491.2	1233.24	449.6	1133.92	384.09	1017.46	443.73	1131.68	455.79	1130.43	488.57
Buccopharyngeal tube
Buccal tube length	36.3	–	38.46	–	40.01	–	38.66	–	41.33	–	37.58	–	40.11	–	39.96	–	35.4	–	41.77	–	39.13	–	39.9	–	39.88	–	39.62	–	40	–	39.52	–	43.38	–	41.39	–	42.18	–	39.83	–	39.65	–	37.75	–	39.21	–	40.32	–	40.56
Stylet support insertion point	28.1	77.4105	29.52	76.7551	30.44	76.081	29.38	75.9959	31.8	76.9417	28.34	75.4125	30.55	76.1655	30.84	77.1772	28	79.096	32.33	77.4	29.55	75.5175	30.9	77.4436	30.46	76.3791	30.25	76.3503	30.82	77.05	30.8	77.9352	33.05	76.1872	31.25	75.5013	32.83	77.8331	29.99	75.295	30.87	77.8562	29.14	77.1921	29.55	75.3634	30.78	76.3393	30.6
Buccal tube external width	5.7	15.7025	6.2	16.1206	6.46	16.146	5.81	15.0285	5.99	14.4931	6.16	16.3917	5.68	14.1611	5.31	13.2883	5.5	15.5367	6.24	14.939	6.06	15.4868	6.48	16.2406	5.8	14.5436	5.97	15.0681	6.09	15.225	5.99	15.1569	6	13.8313	6.44	15.5593	6.56	15.5524	6.32	15.8674	6.02	15.1828	5.65	14.9669	5.62	14.3331	6.43	15.9474	5.6
Buccal tube internal width	4.2	11.5702	4.81	12.5065	4.69	11.7221	4	10.3466	4.65	11.2509	4.6	12.2406	4.65	11.5931	4.63	11.5866	4.3	12.1469	4.53	10.8451	4.76	12.1646	4.6	11.5288	4.03	10.1053	4.94	12.4685	4.56	11.4	5	12.6518	4.36	10.0507	5.01	12.1044	4.87	11.5458	4.82	12.1014	4.28	10.7945	4.16	11.0199	3.92	9.99745	4.63	11.4831	4.17
Ventral lamina length	20.6	56.7493	22.84	59.3864	24.29	60.7098	24.25	62.7263	26.25	63.5132	21.92	58.3289	23.3	58.0903	22.44	56.1562	22.5	63.5593	25.05	59.9713	21.94	56.0695	23.2	58.1454	23.05	57.7984	22.58	56.9914	23.18	57.95	24.13	61.0577	25.89	59.6819	24.08	58.1783	25.46	60.3604	25.03	62.8421	21.45	54.0984	20.64	54.6755	22.03	56.1846	23.72	58.8294	23.44
Placoid lengths
Macroplacoid 1	11.5	31.6804	13.39	34.8154	12.82	32.042	12.81	33.135	14.4	34.8415	11.71	31.1602	12.78	31.8624	11.06	27.6777	11.4	32.2034	13.43	32.1523	12.33	31.5104	13.01	32.6065	11.82	29.6389	10.64	26.8551	12.06	30.15	12.58	31.832	11.56	26.6482	13.48	32.5683	13.21	31.3182	13.28	33.3417	11.47	28.9281	11.26	29.8278	12.45	31.7521	12.85	31.87	12.81
Macroplacoid 2	7.1	19.5592	7.93	20.6188	8.73	21.8195	7.23	18.7015	9.65	23.3487	7.34	19.5317	8.97	22.3635	7.36	18.4184	6.9	19.4915	7.36	17.6203	6.83	17.4546	7.39	18.5213	7.07	17.7282	7.34	18.526	8.15	20.375	8.6	21.7611	7.71	17.7732	8.57	20.7055	8.61	20.4125	8.54	21.4411	7.95	20.0504	7.36	19.4967	7.06	18.0056	8.55	21.2054	8.26
Microplacoid	3.5	9.64187	3.4	8.84035	4.41	11.0222	3.59	9.28608	3.23	7.81515	3.13	8.3289	3.69	9.1997	3.18	7.95796	3.1	8.75706	4.44	10.6296	3.43	8.76565	4.53	11.3534	4.11	10.3059	4.9	12.3675	4.51	11.275	3.67	9.28644	3.69	8.50622	4.19	10.1232	3.66	8.6771	3.35	8.41075	3.24	8.1715	2.44	6.46358	3.28	8.36521	4.39	10.8879	4.05
Macroplacoid row	20.3	55.9229	22.24	57.8263	23.15	57.8605	21.44	55.4578	25.25	61.0936	20.32	54.0713	23.3	58.0903	20.03	50.1251	20.1	56.7797	22.39	53.6031	21.09	53.8973	22.34	55.99	21	52.658	21.05	53.1297	21.54	53.85	22.59	57.1609	22.77	52.4896	23.53	56.8495	21.96	52.0626	22.75	57.1178	20.75	52.3329	20.08	53.1921	20.82	53.0987	22.76	56.4484	22.67
Placoid row	24.7	68.0441	27.64	71.8669	27.8	69.4826	25.9	66.9943	28.91	69.9492	25.49	67.8286	28.36	70.7056	25.25	63.1882	24.6	69.4915	28.6	68.4702	26.2	66.9563	27.95	70.0501	25.87	64.8696	27.21	68.6774	26.36	65.9	28.1	71.1032	26.95	62.1254	29.14	70.4035	28.13	66.6904	27.85	69.9222	25.75	64.9433	24.37	64.5563	25.18	64.2183	27.84	69.0476	28.06
Claw 1 heights
External primary branch	11.1	30.5785	9.4	24.441			9.76	25.2457	11.31	27.3651	11.46	30.4949	9.84	24.5325	10.41	26.0511	9.5	26.8362	11.75	28.1302	11	28.1114	10.8	27.0677	11.38	28.5356	11.56	29.1772	11.55	28.875	12.05	30.4909	11.85	27.3167	12.53	30.273	10.93	25.9128	11.87	29.8017	10.72	27.0366	10.34	27.3907	11.65	29.7118	11.8	29.2659	12.15
External secondary branch	7.8	21.4876	6.16	16.0166			6.27	16.2183	6.67	16.1384	7.78	20.7025	7.72	19.2471	7.66	19.1692	6.6	18.6441	7.71	18.4582	7.6	19.4224	6.5	16.2907	8.33	20.8877	8.96	22.6148	9.36	23.4	8.82	22.3178	7.57	17.4504	8.75	21.1404	8.31	19.7013	8.3	20.8386	8.7	21.942	6.78	17.9603	9.05	23.0808	9.24	22.9167	9.76
Internal primary branch	9.9	27.2727	8.72	22.6729	10.94	27.3432	9.55	24.7025	10.4	25.1633	10.65	28.3395			10.12	25.3253	9.5	26.8362	9.61	23.0069	10.95	27.9836	10.3	25.8145	10.4	26.0782	10.7	27.0066	10.4	26	11	27.834	11.25	25.9336			10.31	24.4429	11.33	28.4459	10.21	25.7503	9.8	25.9603	10.61	27.0594	11.29	28.001	11.1
Internal secondary branch	7.5	20.6612	7.83	20.3588	7.82	19.5451	7.09	18.3394	7.47	18.074	7.58	20.1703			6.97	17.4424	7.1	20.0565	6.73	16.112	7.83	20.0102	7.6	19.0476	7.38	18.5055	7.38	18.627	7.19	17.975	7.96	20.1417	7.53	17.3582			7.77	18.4211	7.73	19.4075	7.52	18.966	7.14	18.9139	7.94	20.2499	9.03	22.3958	7.82
Claw 2 heights
External primary branch	11.3	31.1295	12.17	31.6433	12.08	30.1925	10.07	26.0476	13.29	32.1558	11.99	31.9053	12.04	30.0175	10.04	25.1251	11.6	32.7684	12.43	29.7582	10.9	27.8559	10.3	25.8145	11.49	28.8114	12.32	31.0954	12.09	30.225	11.92	30.1619	12.94	29.8294			11.54	27.3589	12.86	32.2872	11.37	28.6759	11.5	30.4636	11.91	30.3749	11.8	29.2659	11.23
External secondary branch	8.2	22.5895	6.8	17.6807	8.23	20.5699	7.03	18.1842	9.27	22.4292	9.19	24.4545	8.04	20.0449	7.18	17.968	7	19.774	8.87	21.2353	8	20.4447	7	17.5439			9.5	23.9778	8.73	21.825	8.23	20.8249	9.86	22.7294			8.93	21.1712	9.05	22.7216	7.87	19.8487	7.95	21.0596	9.49	24.203	9.24	22.9167	7.71
Internal primary branch	10.6	29.2011	7.65	19.8908	10.1	25.2437	10.29	26.6167	11.7	28.3087	10.82	28.7919	10.34	25.7791	9.44	23.6236	9.5	26.8362	10.97	26.2629	11.5	29.3892	13.6	34.0852	10.13	25.4012	10.83	27.3347	10.46	26.15	11.03	27.9099	11.07	25.5187			11.6	27.5012	10.37	26.0357	10.68	26.9357	10.07	26.6755	10.43	26.6004	11.29	28.001	11.4
Internal secondary branch	7.8	21.4876	6.27	16.3027	7.45	18.6203	7.06	18.2618	8.12	19.6467	8.07	21.4742	8.02	19.995	6.95	17.3924	6.2	17.5141	8.87	21.2353	8.2	20.9558	9.7	24.3108	7.17	17.9789	7.5	18.9298	7.1	17.75	8.52	21.5587	8.3	19.1332	9.11	22.0101	9	21.3371	7.55	18.9556	7.88	19.8739	6.99	18.5166	7.64	19.4848	9.03	22.3958	8.39
Claw 3 heights
External primary branch	11.4	31.405	12.34	32.0853	12.68	31.6921	10.02	25.9183	12.96	31.3574	12.56	33.422	11.76	29.3194	11.24	28.1281	10.2	28.8136	12.77	30.5722	10.5	26.8336	10	25.0627	11.79	29.5637	12.33	31.1206	11.99	29.975	12.86	32.5405	12.87	29.668	12.43	30.0314	10.2	24.1821	11.09	27.8433	12.17	30.6936	11.71	31.0199	11.11	28.3346	12.55	31.126	12.22
External secondary branch	8.4	23.1405	9.47	24.623	8.7	21.7446	7.1	18.3652	9.04	21.8727	9.46	25.173	8.81	21.9646	8.64	21.6216	7.6	21.4689	9.01	21.5705	7.9	20.1891	7	17.5439	9.09	22.7934	9.34	23.574			9.01	22.7986	10.03	23.1213	9.63	23.2665	7.6	18.018	7.76	19.4828	7.3	18.4111	8.52	22.5695	9.17	23.3869	9.37	23.2391	9.22
Internal primary branch	10.7	29.4766	11.1	28.8612	11.32	28.2929	9.82	25.4009	11.85	28.6717	11.47	30.5216	9.7	24.1835	9.68	24.2242	9.3	26.2712	10.62	25.4249	12.6	32.2004	11.2	28.0702	9.92	24.8746	11.22	28.319	10.7	26.75	10.92	27.6316	11.11	25.6109	10.78	26.0449	11.4	27.027	10.97	27.5421	10.99	27.7175	10.24	27.1258	10.58	26.9829	10.76	26.6865	11.27
Internal secondary branch	7.9	21.7631	7.59	19.7348	7.82	19.5451	5.84	15.1061	8.98	21.7276	8.5	22.6184	6.64	16.5545	6.67	16.6917	6.7	18.9266	7.85	18.7934	9.5	24.278	8.7	21.8045	7.72	19.3581	7.34	18.526	6.72	16.8	7.97	20.167	8.99	20.7238	8.63	20.8504	9.6	22.7596	7.98	20.0351	8.59	21.6646	6.99	18.5166	6.99	17.8271	6.87	17.0387	8.58
Claw 4 heights
Anterior primary branch	13.1	36.0882	13.6	35.3614	13.37	33.4166	12.7	32.8505	14.8	35.8093	13.5	35.9234	11.3	28.1725	11.7	29.2793	11.6	32.7684	12.4	29.6864	12.8	32.7115	11.5	28.8221	11.9	29.8395	12.89	32.5341	13.4	33.5	14.23	36.0071	12.6	29.0456	12.1	29.2341	13.9	32.954	13.8	34.6473	13.45	33.9218	11.99	31.7616	13	33.1548	12.98	32.1925	13.12
Anterior secondary branch	9.4	25.8953	10	26.001	10.17	25.4186	9.1	23.5385	10.9	26.3731	9.8	26.0777	8.4	20.9424	8.2	20.5205	8	22.5989	9.4	22.5042	7.9	20.1891	8.1	20.3008	7.84	19.659	9.45	23.8516	9.7	24.25	9.5	24.0385			8.1	19.5699	9	21.3371	10.7	26.8642	8.95	22.5725	8.36	22.1457					9.61
Posterior primary branch	14.9	41.0468	15	39.0016	15.1	37.7406	13.01	33.6524	15	36.2932	14.9	39.6487	12.4	30.915	13.3	33.2833	12.5	35.3107	13.6	32.5593	13	33.2226	13.5	33.8346	13	32.5978	13	32.8117	14.6	36.5	15.8	39.9798	15.4	35.5002	14.64	35.3709	13.9	32.954	13	32.6387	14.4	36.3178	14.3	37.8808	13.5	34.43	15.4	38.1944	13.4
Posterior secondary branch							9.5	24.5732							8.2	20.5205	9.1	25.7062			9.4	24.0225					9.5	23.9778			9.8	24.7976			8.17	19.7391	10.4	24.6562					8.5	22.5166	7	17.8526	10	24.8016
Eyes (0 = absent; 1 = present)	1		1		1		1		1		1		1		1		1		1		1		1		1		1		1		1		1		1		1		1		1		1		1		1		1
Cuticular pores (0/1)	1		1		1		1		1		1		1		1		1		1		1		1		1		1		1		1		1		1		1		1		1		1		1		1		1
Lunules I with teeth (0/1)	0		0		0		0		0		0		0		0		0		0		0		0		0		0		0		0		0		0		0		0		0		0		0		0		0
Lunules II with teeth (0/1)	0		0		0		0		0		0		0		0		0		0		0		0		0		0		0		0		0		0		0		0		0		0		0		0		0
Lunules III with teeth (0/1)	0		0		0		0		0		0		0		0		0		0		0		0		0		0		0		0		0		0		0		0		0		0		0		0		0
Lunules IV with teeth (0/1)	1		1		1		1		1		1		1		1		1		1		1		1		1		1		1		1		1		1		1		1		1		1		1		1		1
Granulation on legs I (0/1)	1		1		1		1		1		1		1		1		1		1		1		1		1		1		1		1		1		1		1		1		1		1		1		1		1
Granulation on legs II (0/1)	1		1		1		1		1		1		1		1		1		1		1		1		1		1		1		1		1		1		1		1		1		1		1		1		1
Granulation on legs III (0/1)	1		1		1		1		1		1		1		1		1		1		1		1		1		1		1		1		1		1		1		1		1		1		1		1		1
Granulation on legs IV (0/1)	1		1		1		1		1		1		1		1		1		1		1		1		1		1		1		1		1		1		1		1		1		1		1		1		1
[truncated: 25 more columns]

## Sheet: eggs
CHARACTER	15.01/1	15.01/2	15.01/3	15.01/4	15.01/5	15.01/6	15.02/1	15.02/2	15.02/3	15.02/4	15.02/6	15.02/7	15.02/8	15.03/1	15.03/2	15.03/3	15.03/4	15.03/5	15.03/6	15.03/7	15.03/8	15.03/9	15.05/1	15.05/2	15.05/3	15.05/4	15.05/5	15.05/6	15.05/7	15.05/8		CHARACTER	N	RANGE			MEAN	SD
Egg bare diameter	80.78	77.6	79.48	78.46	79.4	78.41	78.07	82.11	78.92	77.36	73.84	73.01	72.98	74.24	74.09	77.84	75.27	75.22	72.38	73.95	76.75	80.71	72.8	70.65	71.78	78.42	76.6	80.36	78.56	77.99		Egg bare diameter	30	70.65	–	82.11	76.601	3.04313
Egg full diameter	99.88	100.01	102.46	100.82	102.21	105.72	100.94	102.91	102.3	101.53	98.76	99.37	94.95	99.16	100.6	98.84	89.19	100.53	94.22	102.47	98.27	108.77	92.78	90.38	93.56	100.54	94.75	105.98	99.02	100.4		Egg full diameter	30	89.19	–	108.77	99.3773	4.42163
Process height	12.46	13.7	12.79	14.79	14.94	11.82	10	13.28	10.24	15.52	13.89	15.68	14.07	13.08	14.01	11.73	11.15	12.3	12.96	13.25	13.91	13.58	11.73	10.15	13.37	11.02	11.19	15.42	11.64	12.41		Process height	90	8.84	–	16.7	13.1509	1.69119
	10.12	14.4	14.09	13.27	14.56	12.59	12.23	11.54	14.63	15.72	14.62	15.69	14.84	13.4	13.66	11.49	12.46	10.79	13.13	14.52	14.52	16.4	11.2	11.18	14.16	11.85	11.18	13.04	11.38	13.03		Process base width	90	12.08	–	18.8	15.2732	1.53932
	12.48	13.5	14.01	14.18	15.47	13.2	14.45	12.2	13.75	13.65	15.06	16.7	15.14	11.39	14.23	11.88	9.84	15.59	13.16	15.15	14.61	15.65	12.19	11.13	11.76	11.8	8.84	15.54	12.6	12.66		Process base/height ratio	90	0.834731	–	1.76697	1.17884	0.184349
Process base width	15.11	17.46	15.21	16.05	15.14	12.51	12.71	17.82	15.69	14.43	16.03	15.09	13.95	16.07	16.54	18.44	17.53	15.08	13.9	17.97	16.66	15.42	13.05	12.85	14.41	14.89	14.43	16.52	13.41	13.51		Inter-process distance	90	3.55	–	9.02	5.63844	1.16757
	13.74	17.2	17.85	16.78	14.37	13.88	13.49	18.14	17.37	14.44	14.64	15.12	13.44	15.45	15.25	16.39	18.8	13.63	15.27	17.99	16.02	14.84	13.19	14.09	12.64	15.45	14.89	15.95	12.97	13.26		Number of processes on the egg circumference	28	11	–	13	11.9286	0.716399
	15.58	16.04	14.51	15.47	16.84	14.71	15.73	16.18	16.36	13.8	17.49	13.94	16.02	17.51	13.77	16.47	16.94	14.65	15.61	16.33	15.09	14.5	12.08	14.42	13.38	15.22	15.62	16.72	14.3	14.89
Process base/height ratio	1.21268	1.27445	1.18921	1.08519	1.01339	1.05838	1.271	1.34187	1.53223	0.929768	1.15407	0.962372	0.991471	1.22859	1.18059	1.57204	1.5722	1.22602	1.07253	1.35623	1.1977	1.13549	1.11253	1.26601	1.07779	1.35118	1.28954	1.07134	1.15206	1.08864
	1.35771	1.19444	1.26686	1.26451	0.986951	1.10246	1.10303	1.57192	1.18729	0.918575	1.00137	0.963671	0.90566	1.15299	1.1164	1.42646	1.50883	1.26321	1.16299	1.23898	1.10331	0.904878	1.17768	1.26029	0.892655	1.3038	1.33184	1.22316	1.13972	1.01765
	1.2484	1.18815	1.03569	1.09097	1.08856	1.11439	1.08858	1.32623	1.18982	1.01099	1.16135	0.834731	1.05812	1.53731	0.967674	1.38636	1.72154	0.939705	1.18617	1.07789	1.03285	0.926518	0.990976	1.2956	1.13776	1.28983	1.76697	1.07593	1.13492	1.17615
Inter-process distance	7.11	5.37	7.02	6.39	6.21	6.94	5.01	4.72	5.73	5.29	5.41	4.58	5.92	5.47	4.34	5.82	3.55	3.77	4.46	5.57	5.05	5.66	6.68	7.96	6.65	7.67	4.65	5.42	5.83	7.73
	6.68	5.8	9.02	4.98	3.67	4.68	3.78	6.58	4.63	6.73	4.08	6.07	4.46	3.62	5.78	7.41	5.05	4.34	5.39	5.59	6.27	4.7	5.99	6	5.75	6.18	4.93	3.92	5.72	8.86
	6.25	5.72	6.11	5.32	4.92	6.04	4.22	6.43	5.71	5.66	5.52	4.71	4.29	5.52	5.66	7.23	4.34	5.52	5.95	5.18	4.45	5.1	5.53	8.09	5.42	5.91	6.04	5.47	4	8.51
Number of processes on the egg circumference	13	12	11	12	11	12	13	11	12	12	11	13	11	11	11	12	13	12	12			13	13	12	12	11	12	12	12	12

## Sheet: animals_stats (µm)
Species	Population	Individual	Body length	Buccal tube length	Stylet support insertion point	Buccal tube external width	Buccal tube internal width	Ventral lamina length	Macroplacoid 1	Macroplacoid 2	Microplacoid	Macroplacoid row	Placoid row	Claw 1 external primary branch	Claw 1 external secondary branch	Claw 1 internal primary branch	Claw 1 internal secondary branch	Claw 2 external primary branch	Claw 2 external secondary branch	Claw 2 internal primary branch	Claw 2 internal secondary branch	Claw 3 external primary branch	Claw 3 external secondary branch	Claw 3 internal primary branch	Claw 3 internal secondary branch	Claw 4 anterior primary branch	Claw 4 anterior secondary branch	Claw 4 posterior primary branch	Claw 4 posterior secondary branch
Macrobiotus ripperi	PL.015	HOLOTYPE	444	36.3	28.1	5.7	4.2	20.6	11.5	7.1	3.5	20.3	24.7	11.1	7.8	9.9	7.5	11.3	8.2	10.6	7.8	11.4	8.4	10.7	7.9	13.1	9.4	14.9
Macrobiotus ripperi	PL.015	15.06/2	447.83	38.46	29.52	6.2	4.81	22.84	13.39	7.93	3.4	22.24	27.64	9.4	6.16	8.72	7.83	12.17	6.8	7.65	6.27	12.34	9.47	11.1	7.59	13.6	10	15
Macrobiotus ripperi	PL.015	15.06/3	462.1	40.01	30.44	6.46	4.69	24.29	12.82	8.73	4.41	23.15	27.8			10.94	7.82	12.08	8.23	10.1	7.45	12.68	8.7	11.32	7.82	13.37	10.17	15.1
Macrobiotus ripperi	PL.015	15.06/4	439.58	38.66	29.38	5.81	4	24.25	12.81	7.23	3.59	21.44	25.9	9.76	6.27	9.55	7.09	10.07	7.03	10.29	7.06	10.02	7.1	9.82	5.84	12.7	9.1	13.01	9.5
Macrobiotus ripperi	PL.015	15.06/7	459.5	41.33	31.8	5.99	4.65	26.25	14.4	9.65	3.23	25.25	28.91	11.31	6.67	10.4	7.47	13.29	9.27	11.7	8.12	12.96	9.04	11.85	8.98	14.8	10.9	15
Macrobiotus ripperi	PL.015	15.06/8	440.85	37.58	28.34	6.16	4.6	21.92	11.71	7.34	3.13	20.32	25.49	11.46	7.78	10.65	7.58	11.99	9.19	10.82	8.07	12.56	9.46	11.47	8.5	13.5	9.8	14.9
Macrobiotus ripperi	PL.015	15.06/9	414.37	40.11	30.55	5.68	4.65	23.3	12.78	8.97	3.69	23.3	28.36	9.84	7.72			12.04	8.04	10.34	8.02	11.76	8.81	9.7	6.64	11.3	8.4	12.4
Macrobiotus ripperi	PL.015	15.06/10	431.77	39.96	30.84	5.31	4.63	22.44	11.06	7.36	3.18	20.03	25.25	10.41	7.66	10.12	6.97	10.04	7.18	9.44	6.95	11.24	8.64	9.68	6.67	11.7	8.2	13.3	8.2
Macrobiotus ripperi	PL.015	15.06/11	394	35.4	28	5.5	4.3	22.5	11.4	6.9	3.1	20.1	24.6	9.5	6.6	9.5	7.1	11.6	7	9.5	6.2	10.2	7.6	9.3	6.7	11.6	8	12.5	9.1
Macrobiotus ripperi	PL.015	15.06/12	452.47	41.77	32.33	6.24	4.53	25.05	13.43	7.36	4.44	22.39	28.6	11.75	7.71	9.61	6.73	12.43	8.87	10.97	8.87	12.77	9.01	10.62	7.85	12.4	9.4	13.6
Macrobiotus ripperi	PL.015	15.07/1	416.22	39.13	29.55	6.06	4.76	21.94	12.33	6.83	3.43	21.09	26.2	11	7.6	10.95	7.83	10.9	8	11.5	8.2	10.5	7.9	12.6	9.5	12.8	7.9	13	9.4
Macrobiotus ripperi	PL.015	15.07/2	474.3	39.9	30.9	6.48	4.6	23.2	13.01	7.39	4.53	22.34	27.95	10.8	6.5	10.3	7.6	10.3	7	13.6	9.7	10	7	11.2	8.7	11.5	8.1	13.5
Macrobiotus ripperi	PL.015	15.07/3	425.79	39.88	30.46	5.8	4.03	23.05	11.82	7.07	4.11	21	25.87	11.38	8.33	10.4	7.38	11.49		10.13	7.17	11.79	9.09	9.92	7.72	11.9	7.84	13
Macrobiotus ripperi	PL.015	15.07/4	480.98	39.62	30.25	5.97	4.94	22.58	10.64	7.34	4.9	21.05	27.21	11.56	8.96	10.7	7.38	12.32	9.5	10.83	7.5	12.33	9.34	11.22	7.34	12.89	9.45	13	9.5
Macrobiotus ripperi	PL.015	15.07/5	446.52	40	30.82	6.09	4.56	23.18	12.06	8.15	4.51	21.54	26.36	11.55	9.36	10.4	7.19	12.09	8.73	10.46	7.1	11.99		10.7	6.72	13.4	9.7	14.6
Macrobiotus ripperi	PL.015	15.07/6	470.23	39.52	30.8	5.99	5	24.13	12.58	8.6	3.67	22.59	28.1	12.05	8.82	11	7.96	11.92	8.23	11.03	8.52	12.86	9.01	10.92	7.97	14.23	9.5	15.8	9.8
Macrobiotus ripperi	PL.015	15.07/7	463.47	43.38	33.05	6	4.36	25.89	11.56	7.71	3.69	22.77	26.95	11.85	7.57	11.25	7.53	12.94	9.86	11.07	8.3	12.87	10.03	11.11	8.99	12.6		15.4
Macrobiotus ripperi	PL.015	15.07/8	466.94	41.39	31.25	6.44	5.01	24.08	13.48	8.57	4.19	23.53	29.14	12.53	8.75						9.11	12.43	9.63	10.78	8.63	12.1	8.1	14.64	8.17
Macrobiotus ripperi	PL.015	15.07/9	395	42.18	32.83	6.56	4.87	25.46	13.21	8.61	3.66	21.96	28.13	10.93	8.31	10.31	7.77	11.54	8.93	11.6	9	10.2	7.6	11.4	9.6	13.9	9	13.9	10.4
Macrobiotus ripperi	PL.015	15.07/10	491.2	39.83	29.99	6.32	4.82	25.03	13.28	8.54	3.35	22.75	27.85	11.87	8.3	11.33	7.73	12.86	9.05	10.37	7.55	11.09	7.76	10.97	7.98	13.8	10.7	13
Macrobiotus ripperi	PL.015	15.08/1	449.6	39.65	30.87	6.02	4.28	21.45	11.47	7.95	3.24	20.75	25.75	10.72	8.7	10.21	7.52	11.37	7.87	10.68	7.88	12.17	7.3	10.99	8.59	13.45	8.95	14.4
Macrobiotus ripperi	PL.015	15.08/2	384.09	37.75	29.14	5.65	4.16	20.64	11.26	7.36	2.44	20.08	24.37	10.34	6.78	9.8	7.14	11.5	7.95	10.07	6.99	11.71	8.52	10.24	6.99	11.99	8.36	14.3	8.5
Macrobiotus ripperi	PL.015	15.08/3	443.73	39.21	29.55	5.62	3.92	22.03	12.45	7.06	3.28	20.82	25.18	11.65	9.05	10.61	7.94	11.91	9.49	10.43	7.64	11.11	9.17	10.58	6.99	13		13.5	7
Macrobiotus ripperi	PL.015	15.08/4	455.79	40.32	30.78	6.43	4.63	23.72	12.85	8.55	4.39	22.76	27.84	11.8	9.24	11.29	9.03	11.8	9.24	11.29	9.03	12.55	9.37	10.76	6.87	12.98		15.4	10
Macrobiotus ripperi	PL.015	15.08/5	488.57	40.56	30.6	5.6	4.17	23.44	12.81	8.26	4.05	22.67	28.06	12.15	9.76	11.1	7.82	11.23	7.71	11.4	8.39	12.22	9.22	11.27	8.58	13.12	9.61	13.4
Macrobiotus ripperi	PL.015	15.08/6	470.32	38.96	30.12	6.25	4.75	22.78	12.37	8.59	3.82	22.36	27.51	11.2	8.1	11.9	8.8	10.8	8.7	12	9	10.6	8.9	12.1	9.4	13	9.5	13.7
Macrobiotus ripperi	PL.015	15.08/7	452.77	38.36	29.29	6.07	4.63	21.3	13.22	8.06	3.68	22.54	27.52	11.2	8.6	10.56	7.32	11.7	9.09	10.57	8.37	11.16	8.79	10.73	7.85	12.92	8.31		7.45
Macrobiotus ripperi	PL.015	15.08/8	453.73	38.18	29.16	5.92	4.48	23.02	11.05	7.19	3.57	20	24.5	11.59	7.1	9.97	6.27	12.31	10.08	10.7	7.69	11.56	9.28	11.07	7.82	11.42	6.94	15.4	9.2
Macrobiotus ripperi	PL.015	15.08/9	473.73	39.57	30.22	5.94	4.72	23.29	12.51	7.73	4.09	21.89	27.8	11.01	7.51	10.17	7.35	11.88	8.09	10.65	6.86	11.7	9.32	11.06	8	11.65	7.74	13.6
Macrobiotus ripperi	PL.015	15.08/10	414.7	37.5	28.37	5.06	3.88	21.46	9.98	7.16	2.67	19.41	24.04	10.8	8.08	10.38	7.49	12	8.62	10.63	7.57	11.31	7.49	9.81	7.08	11.18	8.76

## Sheet: animals_stats (pt)
Species	Population	Individual	Body length	Stylet support insertion point	Buccal tube external width	Buccal tube internal width	Ventral lamina length	Macroplacoid 1	Macroplacoid 2	Microplacoid	Macroplacoid row	Placoid row	Claw 1 external primary branch	Claw 1 external secondary branch	Claw 1 internal primary branch	Claw 1 internal secondary branch	Claw 2 external primary branch	Claw 2 external secondary branch	Claw 2 internal primary branch	Claw 2 internal secondary branch	Claw 3 external primary branch	Claw 3 external secondary branch	Claw 3 internal primary branch	Claw 3 internal secondary branch	Claw 4 anterior primary branch	Claw 4 anterior secondary branch	Claw 4 posterior primary branch	Claw 4 posterior secondary branch
Macrobiotus ripperi	PL.015	HOLOTYPE	1223.14	77.4105	15.7025	11.5702	56.7493	31.6804	19.5592	9.64187	55.9229	68.0441	30.5785	21.4876	27.2727	20.6612	31.1295	22.5895	29.2011	21.4876	31.405	23.1405	29.4766	21.7631	36.0882	25.8953	41.0468
Macrobiotus ripperi	PL.015	15.06/2	1164.4	76.7551	16.1206	12.5065	59.3864	34.8154	20.6188	8.84035	57.8263	71.8669	24.441	16.0166	22.6729	20.3588	31.6433	17.6807	19.8908	16.3027	32.0853	24.623	28.8612	19.7348	35.3614	26.001	39.0016
Macrobiotus ripperi	PL.015	15.06/3	1154.96	76.081	16.146	11.7221	60.7098	32.042	21.8195	11.0222	57.8605	69.4826			27.3432	19.5451	30.1925	20.5699	25.2437	18.6203	31.6921	21.7446	28.2929	19.5451	33.4166	25.4186	37.7406
Macrobiotus ripperi	PL.015	15.06/4	1137.04	75.9959	15.0285	10.3466	62.7263	33.135	18.7015	9.28608	55.4578	66.9943	25.2457	16.2183	24.7025	18.3394	26.0476	18.1842	26.6167	18.2618	25.9183	18.3652	25.4009	15.1061	32.8505	23.5385	33.6524	24.5732
Macrobiotus ripperi	PL.015	15.06/7	1111.78	76.9417	14.4931	11.2509	63.5132	34.8415	23.3487	7.81515	61.0936	69.9492	27.3651	16.1384	25.1633	18.074	32.1558	22.4292	28.3087	19.6467	31.3574	21.8727	28.6717	21.7276	35.8093	26.3731	36.2932
Macrobiotus ripperi	PL.015	15.06/8	1173.1	75.4125	16.3917	12.2406	58.3289	31.1602	19.5317	8.3289	54.0713	67.8286	30.4949	20.7025	28.3395	20.1703	31.9053	24.4545	28.7919	21.4742	33.422	25.173	30.5216	22.6184	35.9234	26.0777	39.6487
Macrobiotus ripperi	PL.015	15.06/9	1033.08	76.1655	14.1611	11.5931	58.0903	31.8624	22.3635	9.1997	58.0903	70.7056	24.5325	19.2471			30.0175	20.0449	25.7791	19.995	29.3194	21.9646	24.1835	16.5545	28.1725	20.9424	30.915
Macrobiotus ripperi	PL.015	15.06/10	1080.51	77.1772	13.2883	11.5866	56.1562	27.6777	18.4184	7.95796	50.1251	63.1882	26.0511	19.1692	25.3253	17.4424	25.1251	17.968	23.6236	17.3924	28.1281	21.6216	24.2242	16.6917	29.2793	20.5205	33.2833	20.5205
Macrobiotus ripperi	PL.015	15.06/11	1112.99	79.096	15.5367	12.1469	63.5593	32.2034	19.4915	8.75706	56.7797	69.4915	26.8362	18.6441	26.8362	20.0565	32.7684	19.774	26.8362	17.5141	28.8136	21.4689	26.2712	18.9266	32.7684	22.5989	35.3107	25.7062
Macrobiotus ripperi	PL.015	15.06/12	1083.24	77.4	14.939	10.8451	59.9713	32.1523	17.6203	10.6296	53.6031	68.4702	28.1302	18.4582	23.0069	16.112	29.7582	21.2353	26.2629	21.2353	30.5722	21.5705	25.4249	18.7934	29.6864	22.5042	32.5593
Macrobiotus ripperi	PL.015	15.07/1	1063.69	75.5175	15.4868	12.1646	56.0695	31.5104	17.4546	8.76565	53.8973	66.9563	28.1114	19.4224	27.9836	20.0102	27.8559	20.4447	29.3892	20.9558	26.8336	20.1891	32.2004	24.278	32.7115	20.1891	33.2226	24.0225
Macrobiotus ripperi	PL.015	15.07/2	1188.72	77.4436	16.2406	11.5288	58.1454	32.6065	18.5213	11.3534	55.99	70.0501	27.0677	16.2907	25.8145	19.0476	25.8145	17.5439	34.0852	24.3108	25.0627	17.5439	28.0702	21.8045	28.8221	20.3008	33.8346
Macrobiotus ripperi	PL.015	15.07/3	1067.68	76.3791	14.5436	10.1053	57.7984	29.6389	17.7282	10.3059	52.658	64.8696	28.5356	20.8877	26.0782	18.5055	28.8114		25.4012	17.9789	29.5637	22.7934	24.8746	19.3581	29.8395	19.659	32.5978
Macrobiotus ripperi	PL.015	15.07/4	1213.98	76.3503	15.0681	12.4685	56.9914	26.8551	18.526	12.3675	53.1297	68.6774	29.1772	22.6148	27.0066	18.627	31.0954	23.9778	27.3347	18.9298	31.1206	23.574	28.319	18.526	32.5341	23.8516	32.8117	23.9778
Macrobiotus ripperi	PL.015	15.07/5	1116.3	77.05	15.225	11.4	57.95	30.15	20.375	11.275	53.85	65.9	28.875	23.4	26	17.975	30.225	21.825	26.15	17.75	29.975		26.75	16.8	33.5	24.25	36.5
Macrobiotus ripperi	PL.015	15.07/6	1189.85	77.9352	15.1569	12.6518	61.0577	31.832	21.7611	9.28644	57.1609	71.1032	30.4909	22.3178	27.834	20.1417	30.1619	20.8249	27.9099	21.5587	32.5405	22.7986	27.6316	20.167	36.0071	24.0385	39.9798	24.7976
Macrobiotus ripperi	PL.015	15.07/7	1068.4	76.1872	13.8313	10.0507	59.6819	26.6482	17.7732	8.50622	52.4896	62.1254	27.3167	17.4504	25.9336	17.3582	29.8294	22.7294	25.5187	19.1332	29.668	23.1213	25.6109	20.7238	29.0456		35.5002
Macrobiotus ripperi	PL.015	15.07/8	1128.15	75.5013	15.5593	12.1044	58.1783	32.5683	20.7055	10.1232	56.8495	70.4035	30.273	21.1404						22.0101	30.0314	23.2665	26.0449	20.8504	29.2341	19.5699	35.3709	19.7391
Macrobiotus ripperi	PL.015	15.07/9	936.463	77.8331	15.5524	11.5458	60.3604	31.3182	20.4125	8.6771	52.0626	66.6904	25.9128	19.7013	24.4429	18.4211	27.3589	21.1712	27.5012	21.3371	24.1821	18.018	27.027	22.7596	32.954	21.3371	32.954	24.6562
Macrobiotus ripperi	PL.015	15.07/10	1233.24	75.295	15.8674	12.1014	62.8421	33.3417	21.4411	8.41075	57.1178	69.9222	29.8017	20.8386	28.4459	19.4075	32.2872	22.7216	26.0357	18.9556	27.8433	19.4828	27.5421	20.0351	34.6473	26.8642	32.6387
Macrobiotus ripperi	PL.015	15.08/1	1133.92	77.8562	15.1828	10.7945	54.0984	28.9281	20.0504	8.1715	52.3329	64.9433	27.0366	21.942	25.7503	18.966	28.6759	19.8487	26.9357	19.8739	30.6936	18.4111	27.7175	21.6646	33.9218	22.5725	36.3178
Macrobiotus ripperi	PL.015	15.08/2	1017.46	77.1921	14.9669	11.0199	54.6755	29.8278	19.4967	6.46358	53.1921	64.5563	27.3907	17.9603	25.9603	18.9139	30.4636	21.0596	26.6755	18.5166	31.0199	22.5695	27.1258	18.5166	31.7616	22.1457	37.8808	22.5166
Macrobiotus ripperi	PL.015	15.08/3	1131.68	75.3634	14.3331	9.99745	56.1846	31.7521	18.0056	8.36521	53.0987	64.2183	29.7118	23.0808	27.0594	20.2499	30.3749	24.203	26.6004	19.4848	28.3346	23.3869	26.9829	17.8271	33.1548		34.43	17.8526
Macrobiotus ripperi	PL.015	15.08/4	1130.43	76.3393	15.9474	11.4831	58.8294	31.87	21.2054	10.8879	56.4484	69.0476	29.2659	22.9167	28.001	22.3958	29.2659	22.9167	28.001	22.3958	31.126	23.2391	26.6865	17.0387	32.1925		38.1944	24.8016
Macrobiotus ripperi	PL.015	15.08/5	1204.56	75.4438	13.8067	10.2811	57.7909	31.5828	20.3649	9.98521	55.8925	69.1815	29.9556	24.0631	27.3669	19.2801	27.6874	19.0089	28.1065	20.6854	30.1282	22.7318	27.786	21.1538	32.3471	23.6933	33.0375
Macrobiotus ripperi	PL.015	15.08/6	1207.19	77.3101	16.0421	12.192	58.4702	31.7505	22.0483	9.80493	57.3922	70.6109	28.7474	20.7906	30.5441	22.5873	27.7207	22.3306	30.8008	23.1006	27.2074	22.8439	31.0575	24.1273	33.3676	24.384	35.1643
Macrobiotus ripperi	PL.015	15.08/7	1180.32	76.3556	15.8238	12.0699	55.5266	34.463	21.0115	9.59333	58.7591	71.7414	29.1971	22.4192	27.5287	19.0824	30.5005	23.6966	27.5547	21.8196	29.0928	22.9145	27.9718	20.464	33.6809	21.6632		19.4213
Macrobiotus ripperi	PL.015	15.08/8	1188.4	76.3751	15.5055	11.7339	60.2933	28.9419	18.8318	9.35045	52.3834	64.1697	30.3562	18.5961	26.1131	16.4222	32.242	26.4013	28.0251	20.1414	30.2776	24.3059	28.9942	20.4819	29.9109	18.1771	40.3353	24.0964
Macrobiotus ripperi	PL.015	15.08/9	1197.19	76.371	15.0114	11.9282	58.8577	31.6149	19.535	10.3361	55.3197	70.2552	27.8241	18.979	25.7013	18.5747	30.0227	20.4448	26.9143	17.3364	29.5679	23.5532	27.9505	20.2173	29.4415	19.5603	34.3695
Macrobiotus ripperi	PL.015	15.08/10	1105.87	75.6533	13.4933	10.3467	57.2267	26.6133	19.0933	7.12	51.76	64.1067	28.8	21.5467	27.68	19.9733	32	22.9867	28.3467	20.1867	30.16	19.9733	26.16	18.88	29.8133	23.36

## Sheet: eggs_stats (µm)
Species	Population	egg	Egg bare diameter	Egg full diameter	Process height	Process base width	Process base/height ratio	Inter-process distance	Number of processes on the egg circumference
Macrobiotus ripperi	PL.015	15.01/1	80.78	99.88	11.6867	14.81	1.27293	6.68	13
Macrobiotus ripperi	PL.015	15.01/2	77.6	100.01	13.8667	16.9	1.21902	5.63	12
Macrobiotus ripperi	PL.015	15.01/3	79.48	102.46	13.63	15.8567	1.16392	7.38333	11
Macrobiotus ripperi	PL.015	15.01/4	78.46	100.82	14.08	16.1	1.14689	5.56333	12
Macrobiotus ripperi	PL.015	15.01/5	79.4	102.21	14.99	15.45	1.02963	4.93333	11
Macrobiotus ripperi	PL.015	15.01/6	78.41	105.72	12.5367	13.7	1.09174	5.88667	12
Macrobiotus ripperi	PL.015	15.02/1	78.07	100.94	12.2267	13.9767	1.1542	4.33667	13
Macrobiotus ripperi	PL.015	15.02/2	82.11	102.91	12.34	17.38	1.41334	5.91	11
Macrobiotus ripperi	PL.015	15.02/3	78.92	102.3	12.8733	16.4733	1.30311	5.35667	12
Macrobiotus ripperi	PL.015	15.02/4	77.36	101.53	14.9633	14.2233	0.953111	5.89333	12
Macrobiotus ripperi	PL.015	15.02/6	73.84	98.76	14.5233	16.0533	1.1056	5.00333	11
Macrobiotus ripperi	PL.015	15.02/7	73.01	99.37	16.0233	14.7167	0.920258	5.12	13
Macrobiotus ripperi	PL.015	15.02/8	72.98	94.95	14.6833	14.47	0.985085	4.89	11
Macrobiotus ripperi	PL.015	15.03/1	74.24	99.16	12.6233	16.3433	1.3063	4.87	11
Macrobiotus ripperi	PL.015	15.03/2	74.09	100.6	13.9667	15.1867	1.08822	5.26	11
Macrobiotus ripperi	PL.015	15.03/3	77.84	98.84	11.7	17.1	1.46162	6.82	12
Macrobiotus ripperi	PL.015	15.03/4	75.27	89.19	11.15	17.7567	1.60086	4.31333	13
Macrobiotus ripperi	PL.015	15.03/5	75.22	100.53	12.8933	14.4533	1.14298	4.54333	12
Macrobiotus ripperi	PL.015	15.03/6	72.38	94.22	13.0833	14.9267	1.14056	5.26667	12
Macrobiotus ripperi	PL.015	15.03/7	73.95	102.47	14.3067	17.43	1.22436	5.44667
Macrobiotus ripperi	PL.015	15.03/8	76.75	98.27	14.3467	15.9233	1.11129	5.25667
Macrobiotus ripperi	PL.015	15.03/9	80.71	108.77	15.21	14.92	0.988963	5.15333	13
Macrobiotus ripperi	PL.015	15.05/1	72.8	92.78	11.7067	12.7733	1.09373	6.06667	13
Macrobiotus ripperi	PL.015	15.05/2	70.65	90.38	10.82	13.7867	1.27396	7.35	12
Macrobiotus ripperi	PL.015	15.05/3	71.78	93.56	13.0967	13.4767	1.03607	5.94	12
Macrobiotus ripperi	PL.015	15.05/4	78.42	100.54	11.5567	15.1867	1.31494	6.58667	11
Macrobiotus ripperi	PL.015	15.05/5	76.6	94.75	10.4033	14.98	1.46279	5.20667	12
Macrobiotus ripperi	PL.015	15.05/6	80.36	105.98	14.6667	16.3967	1.12348	4.93667	12
Macrobiotus ripperi	PL.015	15.05/7	78.56	99.02	11.8733	13.56	1.14223	5.18333	12
Macrobiotus ripperi	PL.015	15.05/8	77.99	100.4	12.7	13.8867	1.09415	8.36667	12
