# Supplementary material for: Integrative taxonomy resolves species identities within the Macrobiotus pallarii complex (Eutardigrada: Macrobiotidae)
Source: Zoological Lett. 2021 May 27;7:9. doi: 10.1186/s40851-021-00176-w (PMC8162020; doi:10.1186/s40851-021-00176-w)
Supplement: Supplementary file 9 — Additional file 9: SM.08. Raw morphometric data for Macrobiotus ripperi sp. nov. from Finland (FI.066, additional population). [file 40851_2021_176_MOESM9_ESM.xlsx]

## Sheet: instructions
	INSTRUCTIONS and TERMS OF USE
	1	This is a morphometric template for species of the Tardigrada Order Parachela.
	2	The template caluclates the pt ratio and other relative measures only if all measurements required to calculate a ratio are provided (otherwise the ratio cell remains empty, meaning lack of data). The only numbers you need to enter are absolute measurements in micrometres [μm] in the sheet "individuals". If a structure is not measurable leave the cell empty (enetring zeros will mean that the trai…
	3	The "individuals" sheet automatically calculates basic statistics (number of measurements, range, mean and SD). The table with these statistics is placed after the last (30th) specimen. The summary table can be then copied and pasted directly to MS Word.
	4	If measurements are done on the type series, please enter the holotype in the first column (this way holotype data are automatically copied to the summary table at end of the sheet). If measurements are not done on the type series, you may delete the last two columns in the summary table. You may change specimen/slide names as desired.
	5	If a trait listed is not present in the species you are measuring, remove the entire row (highlight the row, right mouse click, choose "delete").
	6	Data from the sheet "individuals" are automatically copied to the four remaining "stats" sheets. Data in those sheets are arranged for statistical analyses in the majority of statistical software.
	7	If you want to see the formulas behind this template, press Ctrl+` (usually just before "1" on the keyboard). To return to the value view, press Ctrl+` again.
	8	This template can be freely used but each published use must be credited as Morphometric data were handled using the Parachela ver. 1.7 template available from the Tardigrada Register, www.tardigrada.net/register (Michalczyk & Kaczmarek 2013). The reference is: Michalczyk, Ł. & Kaczmarek, Ł. (2013) The Tardigrada Register: a comprehensive online data repository for tardigrade taxonomy. Journal of…
	9	Copyright by Łukasz Michalczyk. Enquires and suggestions: LM@tardigrada.net

## Sheet: general info
	Species		Macrobiotus ripperi
	Population		FI.066
	Type series		NO
	Author		Magdalena Dudziak
	Date		28.11.2019

## Sheet: animals
SPECIMEN	66.05/1		66.05/2		66.05/3		66.05/4		66.05/5		66.06/1		66.06/2		66.06/3		66.06/4		66.06/5		66.06/6		66.06/7		66.07/01		66.07/02		66.07/03		66.07/04		66.07/05		66.07/06		66.07/07		66.07/08		66.07/09		66.08/01		66.08/02		66.08/03		66.08/04
CHARACTER	µm	pt	µm	pt	µm	pt	µm	pt	µm	pt	µm	pt	µm	pt	µm	pt	µm	pt	µm	pt	µm	pt	µm	pt	µm	pt	µm	pt	µm	pt	µm	pt	µm	pt	µm	pt	µm	pt	µm	pt	µm	pt	µm	pt	µm	pt	µm	pt	µm
Body length	510.2	1259.75	515.5	1239.18	494.9	1215.97	535	1252.93	497.7	1228.89	511.4	1238.26	479.4	1155.18	480.3	1149.04	488.7	1141.82	493.5	1192.03	526.8	1275.54	428.4	1183.43	476.1	1230.23	493.6	1221.78	457	1187.01	466.4	1140.34	471.8	1185.43	452.4	1119.8	420.6	1095.31	433.1	1048.67	479.4	1175	377.4	1054.19	410	1135.73	435.3	1139.53	458
Buccopharyngeal tube
Buccal tube length	40.5	–	41.6	–	40.7	–	42.7	–	40.5	–	41.3	–	41.5	–	41.8	–	42.8	–	41.4	–	41.3	–	36.2	–	38.7	–	40.4	–	38.5	–	40.9	–	39.8	–	40.4	–	38.4	–	41.3	–	40.8	–	35.8	–	36.1	–	38.2	–	40
Stylet support insertion point	30.7	75.8025	31	74.5192	31.2	76.6585	31.8	74.4731	31.5	77.7778	31.6	76.5133	32.2	77.5904	32.3	77.2727	33.2	77.5701	32.1	77.5362	31.9	77.2397	27.7	76.5193	29.9	77.261	31.2	77.2277	29.9	77.6623	31.4	76.7726	29.9	75.1256	30.6	75.7426	29.8	77.6042	32.3	78.2082	31.6	77.451	27.5	76.8156	27.9	77.2853	29.3	76.7016	30
Buccal tube external width	5.9	14.5679	6.4	15.3846	5.6	13.7592	6	14.0515	5.8	14.321	6	14.5278	6.5	15.6627	5.5	13.1579	5.9	13.785	6.5	15.7005	7	16.9492	5.4	14.9171	6.4	16.5375	6	14.8515	4.9	12.7273	5.9	14.4254	5.8	14.5729	5.6	13.8614	4.5	11.7188	7	16.9492	6	14.7059	5	13.9665	4.8	13.2964	5.2	13.6126	6
Buccal tube internal width	4.7	11.6049	4.5	10.8173	4.5	11.0565	4.2	9.83607	4.2	10.3704	4.4	10.6538	4.9	11.8072	3.9	9.33014	5	11.6822	4.5	10.8696	5.3	12.8329	3.9	10.7735	4.3	11.1111	4.6	11.3861	3.5	9.09091	4.4	10.7579	4.2	10.5528	4.3	10.6436	3.6	9.375	5.1	12.3487	4.4	10.7843	3.6	10.0559	3.9	10.8033	3.7	9.68586	4.8
Ventral lamina length	24	59.2593	21.9	52.6442	25.6	62.8993	24	56.2061			26.6	64.4068	25.5	61.4458	22.7	54.3062	24.7	57.7103	25.3	61.1111	27.9	67.5545	20.4	56.3536	24.8	64.0827	26.6	65.8416	26.2	68.0519	27.4	66.9927	26.3	66.0804	22.2	54.9505	26.4	68.75	24	58.1114	27	66.1765	20.5	57.2626	20.9	57.8947	22.8	59.6859	27.2
Placoid lengths
Macroplacoid 1	10.7	26.4198	13.4	32.2115	12.5	30.7125	13.9	32.5527	10.8	26.6667	13.5	32.6877	11.1	26.747	12.2	29.1866	14.6	34.1121	13.2	31.8841	12.8	30.9927	10.9	30.1105	10.9	28.1654	13.2	32.6733	11	28.5714	11.9	29.0954	11.4	28.6432	11.9	29.4554	10.2	26.5625	12.4	30.0242	13.6	33.3333	10.1	28.2123	11.9	32.964	10.7	28.0105	12.4
Macroplacoid 2	7.4	18.2716	7.9	18.9904	7.9	19.4103	7.6	17.7986	7.1	17.5309	8.3	20.0969	7.9	19.0361	7.3	17.4641	8.4	19.6262	7.4	17.8744	8.2	19.8547	7.3	20.1657	6.6	17.0543	8.3	20.5446	6.8	17.6623	7.4	18.0929	7.3	18.3417	7.8	19.3069	6.6	17.1875	7.1	17.1913	7.8	19.1176	5.9	16.4804	6.8	18.8366	6.7	17.5393	7.4
Microplacoid	3.08	7.60494	4.7	11.2981	4.3	10.5651	3.9	9.13349	4.4	10.8642	3.8	9.20097	4.1	9.87952	4.1	9.80861	5.1	11.9159	3.3	7.97101	4.7	11.3801	3	8.28729	3.4	8.78553	4.1	10.1485	3.4	8.83117	4.3	10.5134	3.8	9.54774	2.8	6.93069	3.7	9.63542	3.3	7.99031	4.5	11.0294	3.6	10.0559	3.8	10.5263	3.6	9.42408	4
Macroplacoid row	20.8	51.358	20.8	50	21.1	51.8428	22.8	53.3958	19.6	48.3951	22.9	55.4479	19.5	46.988	20.5	49.0431	23.6	55.1402	21.4	51.6908	21.7	52.5424	19.5	53.8674	18.7	48.3204	22.4	55.4455	19.1	49.6104	20	48.8998	19.7	49.4975	20.3	50.2475	18.4	47.9167	20.8	50.3632	22	53.9216	17.2	48.0447	18.4	50.9695	17.3	45.288	20.6
Placoid row	23.8	58.7654	25.7	61.7788	26.4	64.8649	28	65.5738	25.3	62.4691	27.2	65.8596	24.7	59.5181	25.5	61.0048	28.1	65.6542	25.7	62.0773	26.9	65.1332	22.7	62.7072	23.4	60.4651	26.6	65.8416	24.2	62.8571	26	63.5697	25	62.8141	24.1	59.6535	22.8	59.375	25.3	61.2591	27.2	66.6667	21.4	59.7765	23.2	64.2659	22.4	58.6387	25.7
Claw 1 heights
External primary branch	11.8	29.1358	13.9	33.4135	12	29.484			11.7	28.8889	11.6	28.0872	11.2	26.988	11.6	27.7512	11	25.7009	10.9	26.3285	12.1	29.2978	10.1	27.9006	10.8	27.907	10.6	26.2376	11.6	30.1299	11.8	28.8509	12.4	31.1558			9.7	25.2604	11.6	28.0872	10.9	26.7157	11.6	32.4022	10.9	30.1939	10.8	28.2723
External secondary branch	7.3	18.0247	7.7	18.5096	9.3	22.8501			7.4	18.2716	8	19.3705	9.2	22.1687	8.4	20.0957	7.7	17.9907	6.4	15.4589	8.1	19.6126	7.3	20.1657	6.3	16.2791	6.9	17.0792	7.5	19.4805	9.1	22.2494	9.2	23.1156			6.6	17.1875	7.7	18.6441	7.7	18.8725	7.6	21.2291	7.5	20.7756	8.9	23.2984
Internal primary branch	9.8	24.1975	11.6	27.8846	11.1	27.2727			12.1	29.8765	9.6	23.2446	10.7	25.7831	9.7	23.2057	9.5	22.1963	10.6	25.6039	10	24.2131	10.1	27.9006	11.1	28.6822	10.8	26.7327	10.1	26.2338	11	26.8949	9.2	23.1156	11.3	27.9703	10.2	26.5625	10.8	26.1501	9.1	22.3039	11	30.7263			10.9	28.534	10
Internal secondary branch	6.7	16.5432	7.5	18.0288	7.6	18.6732			9.7	23.9506	6.6	15.9806	8.2	19.759	6.9	16.5072	7.4	17.2897	7.8	18.8406			6.9	19.0608	7.8	20.155	7.6	18.8119	7.5	19.4805	8.7	21.2714	6.7	16.8342	7.5	18.5644	8.1	21.0938	7.8	18.8862	6.5	15.9314	8.7	24.3017			7.7	20.1571	7.7
Claw 2 heights
External primary branch			14.1	33.8942	12.4	30.4668	11.1	25.9953	12.9	31.8519	12.1	29.2978	12.3	29.6386	12.8	30.622			11.4	27.5362	13.3	32.2034	11.6	32.0442	9.3	24.031			11.7	30.3896	12.3	30.0733	13.1	32.9146	12.9	31.9307	10.9	28.3854	12.2	29.54	11.3	27.6961			11.4	31.5789
External secondary branch			9.2	22.1154	9.6	23.5872	8.6	20.1405	8.7	21.4815	9	21.7918	10.4	25.0602	9.4	22.488			9	21.7391	9.3	22.5182	8.8	24.3094	6.4	16.5375			6.1	15.8442	6.9	16.8704	9.2	23.1156	9.1	22.5248	8.1	21.0938	9.3	22.5182	8.7	21.3235	7.3	20.3911	8.9	24.6537	7.8	20.4188
Internal primary branch	10.5	25.9259	11.2	26.9231	10.8	26.5356	11.5	26.9321	11.9	29.3827	10.9	26.3923	11	26.506	10.9	26.0766			11.1	26.8116	11.5	27.845	10.3	28.453	10.3	26.615			10.8	28.0519			10.9	27.3869	10.7	26.4851	10.3	26.8229	11.4	27.6029	9.4	23.0392	10.6	29.6089	9.8	27.1468			10.6
Internal secondary branch	7.8	19.2593	7.6	18.2692	7.5	18.4275	7.8	18.267	8.4	20.7407	8.3	20.0969	8.6	20.7229	7.9	18.8995			8.2	19.8068	7.9	19.1283	6.9	19.0608	7.4	19.1214			7.9	20.5195			7.1	17.8392	8	19.802	7.3	19.0104	8.6	20.8232	6.5	15.9314	7.4	20.6704	6.8	18.8366			8
Claw 3 heights
External primary branch	11.8	29.1358			12.6	30.9582	13.3	31.1475	14	34.5679	12.2	29.54	12.5	30.1205	12.4	29.6651	12.2	28.5047	12.6	30.4348	12.9	31.2349	12.1	33.4254	11.2	28.9406			12.5	32.4675	12.8	31.2958			12	29.703	11.8	30.7292	12.8	30.9927	10.5	25.7353							11.5
External secondary branch	9.7	23.9506	8.1	19.4712	9.2	22.6044	11	25.7611	9.6	23.7037	8.6	20.8232	10	24.0964	8.8	21.0526	9.5	22.1963	8.3	20.0483	8.7	21.0654	8.8	24.3094	6.7	17.3127			8.3	21.5584					9.3	23.0198	7.7	20.0521	8.2	19.8547	6.9	16.9118							8.8
Internal primary branch	10.9	26.9136	11.4	27.4038	11.2	27.5184	11.8	27.6347	12.1	29.8765	11.6	28.0872	11.3	27.2289	10.7	25.5981	10.2	23.8318	11	26.57	10.8	26.1501	10.6	29.2818	10.8	27.907			11.6	30.1299	10.6	25.9169	10.4	26.1307	11.2	27.7228	9.9	25.7812	11.4	27.6029	10.2	25					10.5	27.4869	10.4
Internal secondary branch	8.2	20.2469	7.8	18.75	8.1	19.9017	8.6	20.1405	9.4	23.2099	8.7	21.0654	8.5	20.4819	7.8	18.6603	7.5	17.5234	8.6	20.7729	7.2	17.4334	7.6	20.9945	6.9	17.8295			7.5	19.4805	7.9	19.3154	6.7	16.8342	7.5	18.5644	6.7	17.4479	7.8	18.8862	7.2	17.6471					7.5	19.6335	8
Claw 4 heights
Anterior primary branch	12.2	30.1235	13	31.25	13.4	32.9238			13.8	34.0741	12.8	30.9927	12.3	29.6386	12.8	30.622	12.5	29.2056	13	31.401	12.9	31.2349	11.9	32.8729	12.4	32.0413			12.3	31.9481	13.6	33.2518	13.6	34.1709	12.2	30.198	12.5	32.5521			11.9	29.1667	12.4	34.6369			12.8	33.5079
Anterior secondary branch	8.6	21.2346	8.9	21.3942	10.4	25.5528			10.1	24.9383	8.9	21.5496	8.7	20.9639	9.3	22.2488	8.7	20.3271	8.4	20.2899	9.2	22.276	7.7	21.2707	8.2	21.1886			8.8	22.8571					9.7	24.0099	9.1	23.6979			9.2	22.549	8.2	22.905			9.7	25.3927
Posterior primary branch	14.6	36.0494	13.8	33.1731	14.3	35.1351			15.8	39.0123	13.9	33.6562	14	33.7349	14.2	33.9713	14.1	32.9439	13.6	32.8502	14.3	34.6247			14.1	36.4341	14.6	36.1386	13.2	34.2857	13.8	33.7408	14.6	36.6834	14.2	35.1485			12.7	30.7506			14.8	41.3408	11.9	32.964			13
Posterior secondary branch	9.2	22.716			8.6	21.1302			9.6	23.7037	9.5	23.0024	9.1	21.9277	9.4	22.488	10.8	25.2336	8.8	21.256	9	21.7918	7	19.337							7.2	17.6039	8.7	21.8593									7.1	19.8324	8	22.1607			8.4
Eyes (0 = absent; 1 = present)	1		1		1		1		1		1		1		1		1		1		1		1		1		1		1		1		1		1		1		1		1		1		1		1		1
Cuticular pores (0/1)	1		1		1		1		1		1		1		1		1		1		1		1		1		1		1		1		1		1		1		1		1		1		1		1		1
Lunules I with teeth (0/1)	0		0		0		0		0		0		0		0		0		0		0		0		0		0		0		0		0		0		0		0		0		0		0		0		0
Lunules II with teeth (0/1)	0		0		0		0		0		0		0		0		0		0		0		0		0		0		0		0		0		0		0		0		0		0		0		0		0
Lunules III with teeth (0/1)	0		0		0		0		0		0		0		0		0		0		0		0		0		0		0		0		0		0		0		0		0		0		0		0		0
Lunules IV with teeth (0/1)	1		1		1		1		1		1		1		1		1		1		1		1		1		1		1		1		1		1		1		1		1		1		1		1		1
Granulation on legs I (0/1)	1		1		1		1		1		1		1		1		1		1		1		1		1		1		1		1		1		1		1		1		1		1		1		1		1
Granulation on legs II (0/1)	1		1		1		1		1		1		1		1		1		1		1		1		1		1		1		1		1		1		1		1		1		1		1		1		1
Granulation on legs III (0/1)	1		1		1		1		1		1		1		1		1		1		1		1		1		1		1		1		1		1		1		1		1		1		1		1		1
Granulation on legs IV (0/1)	1		1		1		1		1		1		1		1		1		1		1		1		1		1		1		1		1		1		1		1		1		1		1		1		1
[truncated: 25 more columns]

## Sheet: eggs
CHARACTER	66.02/01	66.02/02	66.02/03	66.02/04	66.02/05	66.02/06	66.02/07	66.02/08	66.02/09	66.02/10	66.02/11	66.02/12	66.02/13	66.01/01	66.01/02	66.01/03	66.01/04	66.01/05	66.01/06	66.01/07	66.01/08	66.01/09	66.01/10	66.01/11	66.01/12	66.01/13	66.01/14	66.01/15	66.01/16	66.01/17		CHARACTER	N	RANGE			MEAN	SD
Egg bare diameter	75.4	67.6	68.6	72.3	70.5	77.2	75.8	67.2	77.2	72.7	75.6	75.6	74.6	70	79.1	72.2	69.6	66.1	76.1	61.7	74.7	74	75.8	70.7	75.2	72.9	74.9	57	71.84	80.2		Egg bare diameter	30	57	–	80.2	72.4113	4.98805
Egg full diameter	99.3	97.3	97.9	99.9	100.4	104.7	99.1	95.3	103.7	94.1	102.9	108.2	101.3	93.02	98.3	104	94.2	91.3	96.8	85.2	100.4	100.5	99.9	93.6	100	97.5	100.1	83.04	98.4	111.7		Egg full diameter	30	83.04	–	111.7	98.402	5.83549
Process height	15.1	15.2	14.9	13.4	16	15.2	15.3	15.1	16.6	12.2	13.4	17.4	14.3	13	11.5	12.1	12.5	12.1	13.5	13.3	14.5	15.2	13.5	14.5	16.4	15.8	14.1	16	15.5	15.7		Process height	90	11.3	–	17.4	14.3489	1.42468
	12.8	17	15.2	15.8	15.2	15.2	15.3	13.4	14.9	14	11.3	17	13.7	13.6	11.8	12.5	11.6	12.9	13.6	14.1	13.7	13.7	14	13	15.5	14.8	15.7	14.6	14.3	15.9		Process base width	90	11.9	–	17.2	14.68	1.28292
	15.2	14.7	14.1	14.5	15.6	15.4	14.4	13.1	14.6	13.4	16	17.4	14.6	13.8	11.4	12.4	12.6	15.1	13.5	13.2	14.5	14.4	14.9	12.1	15.9	14	16.2	15.8	13.6	15.6		Process base/height ratio	90	0.793103	–	1.30435	1.03008	0.109479
Process base width	15	14.3	14.1	13.5	14.6	14.8	15.5	14.2	15.8	14.8	16.7	13.8	14.7	14.5	15	12.9	12.4	12.3	16.6	15.9	16.8	15	13.2	14.8	15	15.2	15.4	17.2	14.5	17.1		Inter-process distance	90	2.4	–	8.9	5.01222	1.32231
	12.6	14	14	14.2	14.1	15.1	15.1	14.3	16.9	15	12.5	16.7	14.7	15.4	13.7	12.8	13.5	12.5	16.9	14.8	14.1	16	13.9	14.1	16.8	14.5	15.4	15.4	16.6	14.9		Number of processes on the egg circumference	30	10	–	14	12.1333	0.973204
	14.5	13.9	13.8	14.9	14.3	14.5	14.3	13.2	17.1	13.2	12.9	15.3	15.2	16.3	14.1	13.9	13.2	12.9	15.3	15.6	15.2	15.4	11.9	13.6	16.8	15.6	14.5	13	13.8	16.9
Process base/height ratio	0.993377	0.940789	0.946309	1.00746	0.9125	0.973684	1.01307	0.940397	0.951807	1.21311	1.24627	0.793103	1.02797	1.11538	1.30435	1.06612	0.992	1.01653	1.22963	1.19549	1.15862	0.986842	0.977778	1.02069	0.914634	0.962025	1.0922	1.075	0.935484	1.08917
	0.984375	0.823529	0.921053	0.898734	0.927632	0.993421	0.986928	1.06716	1.13423	1.07143	1.10619	0.982353	1.07299	1.13235	1.16102	1.024	1.16379	0.968992	1.24265	1.04965	1.0292	1.16788	0.992857	1.08462	1.08387	0.97973	0.980892	1.05479	1.16084	0.937107
	0.953947	0.945578	0.978723	1.02759	0.916667	0.941558	0.993056	1.00763	1.17123	0.985075	0.80625	0.87931	1.0411	1.18116	1.23684	1.12097	1.04762	0.854305	1.13333	1.18182	1.04828	1.06944	0.798658	1.12397	1.0566	1.11429	0.895062	0.822785	1.01471	1.08333
Inter-process distance	7.3	5.4	6.9	7.5	5.3	4.4	5.3	2.4	5.5	4.1	3.3	4.3	5	3.3	5	5.5	5.2	4	5.4	6.2	4.3	5.7	4.5	6.9	3.2	3.3	4.5	6.1	3.5	2.5
	5.5	4.4	5	8	6.4	5	4.7	2.7	6	5.2	5.3	4.5	3.9	4.8	4.6	7.5	6.8	5	4.9	5.5	8	5.5	3.7	4.9	3.4	5.3	3.8	6.6	6	3.9
	6.9	6	6.5	8.9	4.4	4.6	5.3	4.8	5.5	4.5	4.6	3.2	5	5	7.1	4.7	6.2	4.9	5.6	4.6	6.2	3.7	3.3	5	2.8	4	3.8	4.2	4.5	2.7
Number of processes on the egg circumference	12	10	11	12	11	11	13	13	11	13	12	12	13	12	14	11	12	12	12	11	11	13	14	13	12	13	12	13	13	12

## Sheet: animals_stats (µm)
Species	Population	Individual	Body length	Buccal tube length	Stylet support insertion point	Buccal tube external width	Buccal tube internal width	Ventral lamina length	Macroplacoid 1	Macroplacoid 2	Microplacoid	Macroplacoid row	Placoid row	Claw 1 external primary branch	Claw 1 external secondary branch	Claw 1 internal primary branch	Claw 1 internal secondary branch	Claw 2 external primary branch	Claw 2 external secondary branch	Claw 2 internal primary branch	Claw 2 internal secondary branch	Claw 3 external primary branch	Claw 3 external secondary branch	Claw 3 internal primary branch	Claw 3 internal secondary branch	Claw 4 anterior primary branch	Claw 4 anterior secondary branch	Claw 4 posterior primary branch	Claw 4 posterior secondary branch
Macrobiotus ripperi	FI.066	66.05/1	510.2	40.5	30.7	5.9	4.7	24	10.7	7.4	3.08	20.8	23.8	11.8	7.3	9.8	6.7			10.5	7.8	11.8	9.7	10.9	8.2	12.2	8.6	14.6	9.2
Macrobiotus ripperi	FI.066	66.05/2	515.5	41.6	31	6.4	4.5	21.9	13.4	7.9	4.7	20.8	25.7	13.9	7.7	11.6	7.5	14.1	9.2	11.2	7.6		8.1	11.4	7.8	13	8.9	13.8
Macrobiotus ripperi	FI.066	66.05/3	494.9	40.7	31.2	5.6	4.5	25.6	12.5	7.9	4.3	21.1	26.4	12	9.3	11.1	7.6	12.4	9.6	10.8	7.5	12.6	9.2	11.2	8.1	13.4	10.4	14.3	8.6
Macrobiotus ripperi	FI.066	66.05/4	535	42.7	31.8	6	4.2	24	13.9	7.6	3.9	22.8	28					11.1	8.6	11.5	7.8	13.3	11	11.8	8.6
Macrobiotus ripperi	FI.066	66.05/5	497.7	40.5	31.5	5.8	4.2		10.8	7.1	4.4	19.6	25.3	11.7	7.4	12.1	9.7	12.9	8.7	11.9	8.4	14	9.6	12.1	9.4	13.8	10.1	15.8	9.6
Macrobiotus ripperi	FI.066	66.06/1	511.4	41.3	31.6	6	4.4	26.6	13.5	8.3	3.8	22.9	27.2	11.6	8	9.6	6.6	12.1	9	10.9	8.3	12.2	8.6	11.6	8.7	12.8	8.9	13.9	9.5
Macrobiotus ripperi	FI.066	66.06/2	479.4	41.5	32.2	6.5	4.9	25.5	11.1	7.9	4.1	19.5	24.7	11.2	9.2	10.7	8.2	12.3	10.4	11	8.6	12.5	10	11.3	8.5	12.3	8.7	14	9.1
Macrobiotus ripperi	FI.066	66.06/3	480.3	41.8	32.3	5.5	3.9	22.7	12.2	7.3	4.1	20.5	25.5	11.6	8.4	9.7	6.9	12.8	9.4	10.9	7.9	12.4	8.8	10.7	7.8	12.8	9.3	14.2	9.4
Macrobiotus ripperi	FI.066	66.06/4	488.7	42.8	33.2	5.9	5	24.7	14.6	8.4	5.1	23.6	28.1	11	7.7	9.5	7.4					12.2	9.5	10.2	7.5	12.5	8.7	14.1	10.8
Macrobiotus ripperi	FI.066	66.06/5	493.5	41.4	32.1	6.5	4.5	25.3	13.2	7.4	3.3	21.4	25.7	10.9	6.4	10.6	7.8	11.4	9	11.1	8.2	12.6	8.3	11	8.6	13	8.4	13.6	8.8
Macrobiotus ripperi	FI.066	66.06/6	526.8	41.3	31.9	7	5.3	27.9	12.8	8.2	4.7	21.7	26.9	12.1	8.1	10		13.3	9.3	11.5	7.9	12.9	8.7	10.8	7.2	12.9	9.2	14.3	9
Macrobiotus ripperi	FI.066	66.06/7	428.4	36.2	27.7	5.4	3.9	20.4	10.9	7.3	3	19.5	22.7	10.1	7.3	10.1	6.9	11.6	8.8	10.3	6.9	12.1	8.8	10.6	7.6	11.9	7.7		7
Macrobiotus ripperi	FI.066	66.07/01	476.1	38.7	29.9	6.4	4.3	24.8	10.9	6.6	3.4	18.7	23.4	10.8	6.3	11.1	7.8	9.3	6.4	10.3	7.4	11.2	6.7	10.8	6.9	12.4	8.2	14.1
Macrobiotus ripperi	FI.066	66.07/02	493.6	40.4	31.2	6	4.6	26.6	13.2	8.3	4.1	22.4	26.6	10.6	6.9	10.8	7.6											14.6
Macrobiotus ripperi	FI.066	66.07/03	457	38.5	29.9	4.9	3.5	26.2	11	6.8	3.4	19.1	24.2	11.6	7.5	10.1	7.5	11.7	6.1	10.8	7.9	12.5	8.3	11.6	7.5	12.3	8.8	13.2
Macrobiotus ripperi	FI.066	66.07/04	466.4	40.9	31.4	5.9	4.4	27.4	11.9	7.4	4.3	20	26	11.8	9.1	11	8.7	12.3	6.9			12.8		10.6	7.9	13.6		13.8	7.2
Macrobiotus ripperi	FI.066	66.07/05	471.8	39.8	29.9	5.8	4.2	26.3	11.4	7.3	3.8	19.7	25	12.4	9.2	9.2	6.7	13.1	9.2	10.9	7.1			10.4	6.7	13.6		14.6	8.7
Macrobiotus ripperi	FI.066	66.07/06	452.4	40.4	30.6	5.6	4.3	22.2	11.9	7.8	2.8	20.3	24.1			11.3	7.5	12.9	9.1	10.7	8	12	9.3	11.2	7.5	12.2	9.7	14.2
Macrobiotus ripperi	FI.066	66.07/07	420.6	38.4	29.8	4.5	3.6	26.4	10.2	6.6	3.7	18.4	22.8	9.7	6.6	10.2	8.1	10.9	8.1	10.3	7.3	11.8	7.7	9.9	6.7	12.5	9.1
Macrobiotus ripperi	FI.066	66.07/08	433.1	41.3	32.3	7	5.1	24	12.4	7.1	3.3	20.8	25.3	11.6	7.7	10.8	7.8	12.2	9.3	11.4	8.6	12.8	8.2	11.4	7.8			12.7
Macrobiotus ripperi	FI.066	66.07/09	479.4	40.8	31.6	6	4.4	27	13.6	7.8	4.5	22	27.2	10.9	7.7	9.1	6.5	11.3	8.7	9.4	6.5	10.5	6.9	10.2	7.2	11.9	9.2
Macrobiotus ripperi	FI.066	66.08/01	377.4	35.8	27.5	5	3.6	20.5	10.1	5.9	3.6	17.2	21.4	11.6	7.6	11	8.7		7.3	10.6	7.4					12.4	8.2	14.8	7.1
Macrobiotus ripperi	FI.066	66.08/02	410	36.1	27.9	4.8	3.9	20.9	11.9	6.8	3.8	18.4	23.2	10.9	7.5			11.4	8.9	9.8	6.8							11.9	8
Macrobiotus ripperi	FI.066	66.08/03	435.3	38.2	29.3	5.2	3.7	22.8	10.7	6.7	3.6	17.3	22.4	10.8	8.9	10.9	7.7		7.8					10.5	7.5	12.8	9.7
Macrobiotus ripperi	FI.066	66.08/04	458	40	30	6	4.8	27.2	12.4	7.4	4	20.6	25.7			10	7.7			10.6	8	11.5	8.8	10.4	8			13	8.4
Macrobiotus ripperi	FI.066	66.08/05	323.1	33.5	25.5	5.6	4.2	20	9.4	6.5	2.9	16.7	20.7	8.9	5.3	8.9	6.5	10.4	7.9	9.1	6.9	10.3	7.8	9.5	7.4	10.8	7.8	11.8	7.1
Macrobiotus ripperi	FI.066	66.08/06	388.5	35.5	27.2	5.4	3.9	21.2	9.9	5.9	4.2	17	21.8	11.3	7.9	10.4	7.9	10.5	6.9	10.3	7	12.4	8.5	10.3	6.9			12.7	7.5
Macrobiotus ripperi	FI.066	66.08/07	397.5	41.4	31.9	6.3	5	24.7	12.6	8.7	4.5	21.7	27				7				8					13	10
Macrobiotus ripperi	FI.066	66.08/08	442.1	37	28	5.4	4.8	24.1	10.5	6.8	4.1	17.9	23.4	10.3		9.5				10.3	7.1		7.1	10.2	7.4	13.1	10	13.9
Macrobiotus ripperi	FI.066	66.08/09	460.7	38.7	29.5	5.8	4	20.6	10.9	6.1	2.8	18.4	22.8	10.2	6.8	10.2	7.2	11.8	8.6	10.6	7.2	11.6	9.3	10.3	7.6	11.9	8	13.3

## Sheet: animals_stats (pt)
Species	Population	Individual	Body length	Stylet support insertion point	Buccal tube external width	Buccal tube internal width	Ventral lamina length	Macroplacoid 1	Macroplacoid 2	Microplacoid	Macroplacoid row	Placoid row	Claw 1 external primary branch	Claw 1 external secondary branch	Claw 1 internal primary branch	Claw 1 internal secondary branch	Claw 2 external primary branch	Claw 2 external secondary branch	Claw 2 internal primary branch	Claw 2 internal secondary branch	Claw 3 external primary branch	Claw 3 external secondary branch	Claw 3 internal primary branch	Claw 3 internal secondary branch	Claw 4 anterior primary branch	Claw 4 anterior secondary branch	Claw 4 posterior primary branch	Claw 4 posterior secondary branch
Macrobiotus ripperi	FI.066	66.05/1	1259.75	75.8025	14.5679	11.6049	59.2593	26.4198	18.2716	7.60494	51.358	58.7654	29.1358	18.0247	24.1975	16.5432			25.9259	19.2593	29.1358	23.9506	26.9136	20.2469	30.1235	21.2346	36.0494	22.716
Macrobiotus ripperi	FI.066	66.05/2	1239.18	74.5192	15.3846	10.8173	52.6442	32.2115	18.9904	11.2981	50	61.7788	33.4135	18.5096	27.8846	18.0288	33.8942	22.1154	26.9231	18.2692		19.4712	27.4038	18.75	31.25	21.3942	33.1731
Macrobiotus ripperi	FI.066	66.05/3	1215.97	76.6585	13.7592	11.0565	62.8993	30.7125	19.4103	10.5651	51.8428	64.8649	29.484	22.8501	27.2727	18.6732	30.4668	23.5872	26.5356	18.4275	30.9582	22.6044	27.5184	19.9017	32.9238	25.5528	35.1351	21.1302
Macrobiotus ripperi	FI.066	66.05/4	1252.93	74.4731	14.0515	9.83607	56.2061	32.5527	17.7986	9.13349	53.3958	65.5738					25.9953	20.1405	26.9321	18.267	31.1475	25.7611	27.6347	20.1405
Macrobiotus ripperi	FI.066	66.05/5	1228.89	77.7778	14.321	10.3704		26.6667	17.5309	10.8642	48.3951	62.4691	28.8889	18.2716	29.8765	23.9506	31.8519	21.4815	29.3827	20.7407	34.5679	23.7037	29.8765	23.2099	34.0741	24.9383	39.0123	23.7037
Macrobiotus ripperi	FI.066	66.06/1	1238.26	76.5133	14.5278	10.6538	64.4068	32.6877	20.0969	9.20097	55.4479	65.8596	28.0872	19.3705	23.2446	15.9806	29.2978	21.7918	26.3923	20.0969	29.54	20.8232	28.0872	21.0654	30.9927	21.5496	33.6562	23.0024
Macrobiotus ripperi	FI.066	66.06/2	1155.18	77.5904	15.6627	11.8072	61.4458	26.747	19.0361	9.87952	46.988	59.5181	26.988	22.1687	25.7831	19.759	29.6386	25.0602	26.506	20.7229	30.1205	24.0964	27.2289	20.4819	29.6386	20.9639	33.7349	21.9277
Macrobiotus ripperi	FI.066	66.06/3	1149.04	77.2727	13.1579	9.33014	54.3062	29.1866	17.4641	9.80861	49.0431	61.0048	27.7512	20.0957	23.2057	16.5072	30.622	22.488	26.0766	18.8995	29.6651	21.0526	25.5981	18.6603	30.622	22.2488	33.9713	22.488
Macrobiotus ripperi	FI.066	66.06/4	1141.82	77.5701	13.785	11.6822	57.7103	34.1121	19.6262	11.9159	55.1402	65.6542	25.7009	17.9907	22.1963	17.2897					28.5047	22.1963	23.8318	17.5234	29.2056	20.3271	32.9439	25.2336
Macrobiotus ripperi	FI.066	66.06/5	1192.03	77.5362	15.7005	10.8696	61.1111	31.8841	17.8744	7.97101	51.6908	62.0773	26.3285	15.4589	25.6039	18.8406	27.5362	21.7391	26.8116	19.8068	30.4348	20.0483	26.57	20.7729	31.401	20.2899	32.8502	21.256
Macrobiotus ripperi	FI.066	66.06/6	1275.54	77.2397	16.9492	12.8329	67.5545	30.9927	19.8547	11.3801	52.5424	65.1332	29.2978	19.6126	24.2131		32.2034	22.5182	27.845	19.1283	31.2349	21.0654	26.1501	17.4334	31.2349	22.276	34.6247	21.7918
Macrobiotus ripperi	FI.066	66.06/7	1183.43	76.5193	14.9171	10.7735	56.3536	30.1105	20.1657	8.28729	53.8674	62.7072	27.9006	20.1657	27.9006	19.0608	32.0442	24.3094	28.453	19.0608	33.4254	24.3094	29.2818	20.9945	32.8729	21.2707		19.337
Macrobiotus ripperi	FI.066	66.07/01	1230.23	77.261	16.5375	11.1111	64.0827	28.1654	17.0543	8.78553	48.3204	60.4651	27.907	16.2791	28.6822	20.155	24.031	16.5375	26.615	19.1214	28.9406	17.3127	27.907	17.8295	32.0413	21.1886	36.4341
Macrobiotus ripperi	FI.066	66.07/02	1221.78	77.2277	14.8515	11.3861	65.8416	32.6733	20.5446	10.1485	55.4455	65.8416	26.2376	17.0792	26.7327	18.8119											36.1386
Macrobiotus ripperi	FI.066	66.07/03	1187.01	77.6623	12.7273	9.09091	68.0519	28.5714	17.6623	8.83117	49.6104	62.8571	30.1299	19.4805	26.2338	19.4805	30.3896	15.8442	28.0519	20.5195	32.4675	21.5584	30.1299	19.4805	31.9481	22.8571	34.2857
Macrobiotus ripperi	FI.066	66.07/04	1140.34	76.7726	14.4254	10.7579	66.9927	29.0954	18.0929	10.5134	48.8998	63.5697	28.8509	22.2494	26.8949	21.2714	30.0733	16.8704			31.2958		25.9169	19.3154	33.2518		33.7408	17.6039
Macrobiotus ripperi	FI.066	66.07/05	1185.43	75.1256	14.5729	10.5528	66.0804	28.6432	18.3417	9.54774	49.4975	62.8141	31.1558	23.1156	23.1156	16.8342	32.9146	23.1156	27.3869	17.8392			26.1307	16.8342	34.1709		36.6834	21.8593
Macrobiotus ripperi	FI.066	66.07/06	1119.8	75.7426	13.8614	10.6436	54.9505	29.4554	19.3069	6.93069	50.2475	59.6535			27.9703	18.5644	31.9307	22.5248	26.4851	19.802	29.703	23.0198	27.7228	18.5644	30.198	24.0099	35.1485
Macrobiotus ripperi	FI.066	66.07/07	1095.31	77.6042	11.7188	9.375	68.75	26.5625	17.1875	9.63542	47.9167	59.375	25.2604	17.1875	26.5625	21.0938	28.3854	21.0938	26.8229	19.0104	30.7292	20.0521	25.7812	17.4479	32.5521	23.6979
Macrobiotus ripperi	FI.066	66.07/08	1048.67	78.2082	16.9492	12.3487	58.1114	30.0242	17.1913	7.99031	50.3632	61.2591	28.0872	18.6441	26.1501	18.8862	29.54	22.5182	27.6029	20.8232	30.9927	19.8547	27.6029	18.8862			30.7506
Macrobiotus ripperi	FI.066	66.07/09	1175	77.451	14.7059	10.7843	66.1765	33.3333	19.1176	11.0294	53.9216	66.6667	26.7157	18.8725	22.3039	15.9314	27.6961	21.3235	23.0392	15.9314	25.7353	16.9118	25	17.6471	29.1667	22.549
Macrobiotus ripperi	FI.066	66.08/01	1054.19	76.8156	13.9665	10.0559	57.2626	28.2123	16.4804	10.0559	48.0447	59.7765	32.4022	21.2291	30.7263	24.3017		20.3911	29.6089	20.6704					34.6369	22.905	41.3408	19.8324
Macrobiotus ripperi	FI.066	66.08/02	1135.73	77.2853	13.2964	10.8033	57.8947	32.964	18.8366	10.5263	50.9695	64.2659	30.1939	20.7756			31.5789	24.6537	27.1468	18.8366							32.964	22.1607
Macrobiotus ripperi	FI.066	66.08/03	1139.53	76.7016	13.6126	9.68586	59.6859	28.0105	17.5393	9.42408	45.288	58.6387	28.2723	23.2984	28.534	20.1571		20.4188					27.4869	19.6335	33.5079	25.3927
Macrobiotus ripperi	FI.066	66.08/04	1145	75	15	12	68	31	18.5	10	51.5	64.25			25	19.25			26.5	20	28.75	22	26	20			32.5	21
Macrobiotus ripperi	FI.066	66.08/05	964.478	76.1194	16.7164	12.5373	59.7015	28.0597	19.403	8.65672	49.8507	61.791	26.5672	15.8209	26.5672	19.403	31.0448	23.5821	27.1642	20.597	30.7463	23.2836	28.3582	22.0896	32.2388	23.2836	35.2239	21.194
Macrobiotus ripperi	FI.066	66.08/06	1094.37	76.6197	15.2113	10.9859	59.7183	27.8873	16.6197	11.831	47.8873	61.4085	31.831	22.2535	29.2958	22.2535	29.5775	19.4366	29.0141	19.7183	34.9296	23.9437	29.0141	19.4366			35.7746	21.1268
Macrobiotus ripperi	FI.066	66.08/07	960.145	77.0531	15.2174	12.0773	59.6618	30.4348	21.0145	10.8696	52.4155	65.2174				16.9082				19.3237					31.401	24.1546
Macrobiotus ripperi	FI.066	66.08/08	1194.86	75.6757	14.5946	12.973	65.1351	28.3784	18.3784	11.0811	48.3784	63.2432	27.8378		25.6757				27.8378	19.1892		19.1892	27.5676	20	35.4054	27.027	37.5676
Macrobiotus ripperi	FI.066	66.08/09	1190.44	76.2274	14.9871	10.3359	53.23	28.1654	15.7623	7.23514	47.5452	58.9147	26.3566	17.5711	26.3566	18.6047	30.491	22.2222	27.3902	18.6047	29.9742	24.031	26.615	19.6382	30.7494	20.6718	34.3669

## Sheet: eggs_stats (µm)
Species	Population	egg	Egg bare diameter	Egg full diameter	Process height	Process base width	Process base/height ratio	Inter-process distance	Number of processes on the egg circumference
Macrobiotus ripperi	FI.066	66.02/01	75.4	99.3	14.3667	14.0333	0.977233	6.56667	12
Macrobiotus ripperi	FI.066	66.02/02	67.6	97.3	15.6333	14.0667	0.903299	5.26667	10
Macrobiotus ripperi	FI.066	66.02/03	68.6	97.9	14.7333	13.9667	0.948695	6.13333	11
Macrobiotus ripperi	FI.066	66.02/04	72.3	99.9	14.5667	14.2	0.977928	8.13333	12
Macrobiotus ripperi	FI.066	66.02/05	70.5	100.4	15.6	14.3333	0.918933	5.36667	11
Macrobiotus ripperi	FI.066	66.02/06	77.2	104.7	15.2667	14.8	0.969555	4.66667	11
Macrobiotus ripperi	FI.066	66.02/07	75.8	99.1	15	14.9667	0.997685	5.1	13
Macrobiotus ripperi	FI.066	66.02/08	67.2	95.3	13.8667	13.9	1.00507	3.3	13
Macrobiotus ripperi	FI.066	66.02/09	77.2	103.7	15.3667	16.6	1.08576	5.66667	11
Macrobiotus ripperi	FI.066	66.02/10	72.7	94.1	13.2	14.3333	1.08987	4.6	13
Macrobiotus ripperi	FI.066	66.02/11	75.6	102.9	13.5667	14.0333	1.0529	4.4	12
Macrobiotus ripperi	FI.066	66.02/12	75.6	108.2	17.2667	15.2667	0.884922	4	12
Macrobiotus ripperi	FI.066	66.02/13	74.6	101.3	14.2	14.8667	1.04735	4.63333	13
Macrobiotus ripperi	FI.066	66.01/01	70	93.02	13.4667	15.4	1.14297	4.36667	12
Macrobiotus ripperi	FI.066	66.01/02	79.1	98.3	11.5667	14.2667	1.23407	5.56667	14
Macrobiotus ripperi	FI.066	66.01/03	72.2	104	12.3333	13.2	1.07036	5.9	11
Macrobiotus ripperi	FI.066	66.01/04	69.6	94.2	12.2333	13.0333	1.0678	6.06667	12
Macrobiotus ripperi	FI.066	66.01/05	66.1	91.3	13.3667	12.5667	0.946609	4.63333	12
Macrobiotus ripperi	FI.066	66.01/06	76.1	96.8	13.5333	16.2667	1.20187	5.3	12
Macrobiotus ripperi	FI.066	66.01/07	61.7	85.2	13.5333	15.4333	1.14232	5.43333	11
Macrobiotus ripperi	FI.066	66.01/08	74.7	100.4	14.2333	15.3667	1.0787	6.16667	11
Macrobiotus ripperi	FI.066	66.01/09	74	100.5	14.4333	15.4667	1.07472	4.96667	13
Macrobiotus ripperi	FI.066	66.01/10	75.8	99.9	14.1333	13	0.923098	3.83333	14
Macrobiotus ripperi	FI.066	66.01/11	70.7	93.6	13.2	14.1667	1.07642	5.6	13
Macrobiotus ripperi	FI.066	66.01/12	75.2	100	15.9333	16.2	1.01837	3.13333	12
Macrobiotus ripperi	FI.066	66.01/13	72.9	97.5	14.8667	15.1	1.01868	4.2	13
Macrobiotus ripperi	FI.066	66.01/14	74.9	100.1	15.3333	15.1	0.989384	4.03333	12
Macrobiotus ripperi	FI.066	66.01/15	57	83.04	15.4667	15.2	0.984193	5.63333	13
Macrobiotus ripperi	FI.066	66.01/16	71.84	98.4	14.4667	14.9667	1.03701	4.66667	13
Macrobiotus ripperi	FI.066	66.01/17	80.2	111.7	15.7333	16.3	1.03654	3.03333	12
