# Supplementary material for: Integrative taxonomy resolves species identities within the Macrobiotus pallarii complex (Eutardigrada: Macrobiotidae)
Source: Zoological Lett. 2021 May 27;7:9. doi: 10.1186/s40851-021-00176-w (PMC8162020; doi:10.1186/s40851-021-00176-w)
Supplement: Supplementary file 10 — Additional file 10: SM.09. Raw morphometric data for Macrobiotus margoae sp. nov. from USA (US.057, type population). [file 40851_2021_176_MOESM10_ESM.xlsx]

## Sheet: instructions
	INSTRUCTIONS and TERMS OF USE
	1	This is a morphometric template for species of the Tardigrada Order Parachela.
	2	The template caluclates the pt ratio and other relative measures only if all measurements required to calculate a ratio are provided (otherwise the ratio cell remains empty, meaning lack of data). The only numbers you need to enter are absolute measurements in micrometres [μm] in the sheet "individuals". If a structure is not measurable leave the cell empty (enetring zeros will mean that the trai…
	3	The "individuals" sheet automatically calculates basic statistics (number of measurements, range, mean and SD). The table with these statistics is placed after the last (30th) specimen. The summary table can be then copied and pasted directly to MS Word.
	4	If measurements are done on the type series, please enter the holotype in the first column (this way holotype data are automatically copied to the summary table at end of the sheet). If measurements are not done on the type series, you may delete the last two columns in the summary table. You may change specimen/slide names as desired.
	5	If a trait listed is not present in the species you are measuring, remove the entire row (highlight the row, right mouse click, choose "delete").
	6	Data from the sheet "individuals" are automatically copied to the four remaining "stats" sheets. Data in those sheets are arranged for statistical analyses in the majority of statistical software.
	7	If you want to see the formulas behind this template, press Ctrl+` (usually just before "1" on the keyboard). To return to the value view, press Ctrl+` again.
	8	This template can be freely used but each published use must be credited as Morphometric data were handled using the Parachela ver. 1.7 template available from the Tardigrada Register, www.tardigrada.net/register (Michalczyk & Kaczmarek 2013). The reference is: Michalczyk, Ł. & Kaczmarek, Ł. (2013) The Tardigrada Register: a comprehensive online data repository for tardigrade taxonomy. Journal of…
	9	Copyright by Łukasz Michalczyk. Enquires and suggestions: LM@tardigrada.net

## Sheet: general info
	Species		Macrobiotus margoae
	Population		US.057
	Type series		YES
	Author		Magdalena Dudziak
	Date		01.09.2019

## Sheet: animals
SPECIMEN	HOLOTYPE		57.02/2		57.02/3		57.02/5		57.02/1		57.02/7		57.03/1		57.03/2		57.03/3		57.03/4		57.03/5		57.03/6		57.03/7		57.04/1		57.03/9		57.04/2		57.04/3		57.04/4		57.04/5		57.04/6		57.04/7		57.04/8		57.04/9		57.04/10		57.04/11
CHARACTER	µm	pt	µm	pt	µm	pt	µm	pt	µm	pt	µm	pt	µm	pt	µm	pt	µm	pt	µm	pt	µm	pt	µm	pt	µm	pt	µm	pt	µm	pt	µm	pt	µm	pt	µm	pt	µm	pt	µm	pt	µm	pt	µm	pt	µm	pt	µm	pt	µm
Body length	442.8	1219.83	239.05	814.48	288.78	690.036	269.91	759.027	302.33	971.185	275	759.669	334.95	1062.32	372.18	995.933	331.17	946.47	289.72	907.076	320.33	1017.57	308.17	956.159	307.79	908.739	336	884.676	324.52	1034.82	341.91	1065.8	396.98	1010.38	386.37	1067.62	397.4	1064.84	368.89	1061.25	326.15	985.05	433.03	1170.98	374.82	947.472	374.3	1012.17	326.05
Buccopharyngeal tube
Buccal tube length	36.3	–	29.35	–	41.85	–	35.56	–	31.13	–	36.2	–	31.53	–	37.37	–	34.99	–	31.94	–	31.48	–	32.23	–	33.87	–	37.98	–	31.36	–	32.08	–	39.29	–	36.19	–	37.32	–	34.76	–	33.11	–	36.98	–	39.56	–	36.98	–	33.24
Stylet support insertion point	28.4	78.2369	23.37	79.6252	32.74	78.2318	28.07	78.937	24.37	78.2846	27.99	77.3204	24.8	78.6552	29.02	77.6559	27.59	78.8511	25.12	78.6475	24.31	77.2236	25.52	79.1809	26.15	77.207	30.3	79.7788	23.91	76.2436	24.78	77.2444	31.35	79.7913	27.87	77.0102	28.49	76.3398	26.88	77.3303	25.43	76.8046	29.07	78.6101	30.61	77.3761	28.66	77.5014	25.54
Buccal tube external width	6.1	16.8044	3.69	12.5724	4.45	10.6332	5.2	14.6232	4.42	14.1985	5.16	14.2541	4.75	15.065	5.75	15.3867	4.27	12.2035	4	12.5235	3.38	10.737	3.05	9.46323	4.94	14.5852	5.45	14.3497	4.49	14.3176	4.86	15.1496	6.31	16.0601	5.67	15.6673	5.44	14.5766	5.39	15.5063	4.9	14.7992	5.03	13.6019	5.11	12.9171	4.97	13.4397	5.44
Buccal tube internal width	4.2	11.5702	2.78	9.47189	3.58	8.55436	3.65	10.2643	3.45	11.0826	3.52	9.72376	3.31	10.4979	4.49	12.015	3.25	9.28837	3.25	10.1753	4.94	15.6925	4.5	13.9621	3.59	10.5994	4.09	10.7688	3.73	11.8941	3.59	11.1908	4.61	11.7333	4.47	12.3515	4.17	11.1736	3.92	11.2773	3.25	9.81577	3.43	9.27528	3.79	9.58038	3.59	9.70795	4.01
Ventral lamina length	20.7	57.0248	18.99	64.7019	25.21	60.2389	22.2	62.4297	18.766	60.2827	22.4	61.8785	19.36	61.4018	21.85	58.4694	22.18	63.3895	18.82	58.923	18.77	59.6252	20.33	63.0779	22.17	65.4562	23.88	62.8752	18.44	58.801	20.4	63.591	24.88	63.324	22.47	62.089	23.97	64.2283	21.09	60.6732	20.5	61.9148	22.95	62.0606	21.77	55.0303	24.3	65.7112	20.58
Placoid lengths
Macroplacoid 1	10.1	27.8237	6.87	23.4072	9.44	22.5568	9.24	25.9843	7.06	22.6791	9.34	25.8011	6.31	20.0127	10.27	27.4819	8	22.8637	8.13	25.454	8.54	27.1283	8.2	25.4421	7.52	22.2025	9.01	23.723	8.75	27.9018	8.18	25.4988	10.31	26.2408	10.19	28.1569	10.63	28.4834	9.4	27.0426	8.84	26.6989	9.78	26.4467	11.82	29.8787	9.44	25.5273	9.32
Macroplacoid 2	7.1	19.5592	4.34	14.7871	5.41	12.9271	6.94	19.5163	5.15	16.5435	7.02	19.3923	5.17	16.3971	6.93	18.5443	6.04	17.2621	4.62	14.4646	5.4	17.1537	4.51	13.9932	5.84	17.2424	5.79	15.2449	5.59	17.8253	6.33	19.7319	7.12	18.1217	6.32	17.4634	6.72	18.0064	6.35	18.2681	5.6	16.9133	6.61	17.8745	6.09	15.3943	6.22	16.8199	4.78
Microplacoid	3.5	9.64187	2.31	7.87053	2.59	6.18877	1.7	4.78065	2.97	9.54064	2.56	7.07182	2.99	9.48303	2.94	7.86727	2.33	6.65905	2.62	8.20288	2.17	6.89327	2.32	7.19826	2.73	8.06023	2.36	6.2138	2.74	8.73724	3.25	10.1309	3.25	8.27182	3.28	9.06328	3.42	9.16399	3.21	9.23475	2.99	9.0305	3.33	9.00487	2.78	7.0273	3.71	10.0324	2.63
Macroplacoid row	20.3	55.9229	11.73	39.9659	17.65	42.1744	17.54	49.3251	13.36	42.9168	18.22	50.3315	13.5	42.8164	18.17	48.6219	14.68	41.9548	13.35	41.7971	14.68	46.6328	13.48	41.8244	14.65	43.2536	16.09	42.3644	14.81	47.2258	15.32	47.7556	17.84	45.406	16.8	46.4217	18.02	48.2851	17.65	50.7768	15.65	47.2667	17.64	47.7015	18.63	47.093	16.41	44.3753	15.47
Placoid row	24.7	68.0441	15.98	54.4463	21.98	52.5209	20.54	57.7615	18.07	58.0469	20.81	57.4862	16.93	53.6949	22.06	59.0313	18.59	53.1295	17.03	53.3187	17.96	57.0521	17.1	53.0562	18.78	55.4473	19.77	52.0537	18.01	57.4298	18.84	58.7282	22	55.9939	21.04	58.1376	22.26	59.6463	21.07	60.6157	19.28	58.2301	21.49	58.1125	22.54	56.9767	20.97	56.7063	19.02
Claw 1 heights
External primary branch	11.1	30.5785	6.26	21.3288	8.55	20.4301	8.33	23.4252	7.69	24.7029	8.88	24.5304	8.77	27.8148			8.49	24.2641	7.12	22.2918	7.42	23.5705			8.3	24.5055	8.99	23.6704			7.98	24.8753	9.46	24.0774	8.04	22.2161	9.5	25.4555	8.84	25.4315	7.94	23.9807	9.67	26.1493	8.83	22.3205	8.98	24.2834	8.19
External secondary branch	7.8	21.4876	4.98	16.9676	6.93	16.5591	6.7	18.8414	6.32	20.302	7.64	21.105	7.73	24.5163	7.82	20.9259	6.69	19.1197	5.74	17.9712	6.78	21.5375			7.09	20.933	6.97	18.3518	7.15	22.7997	6.25	19.4825	6.93	17.6381	6.58	18.1818	7.91	21.1951			6.82	20.598	7.76	20.9843	7.36	18.6047	6.25	16.901	6.75
Internal primary branch	9.9	27.2727			7.81	18.6619	8.12	22.8346	6.8	21.8439	8.3	22.9282	7.73	24.5163							7.22	22.9352			7.69	22.7045	8.09	21.3007	7.84	25	7.69	23.9713	8.18	20.8195	8.67	23.9569	8.96	24.0086	8.84	25.4315	7.28	21.9873	8.78	23.7426			8.19	22.1471	7.64
Internal secondary branch	7.5	20.6612			6.2	14.8148	6.63	18.6445	6.05	19.4346	6.31	17.4309	6.75	21.4082	7.42	19.8555					5.79	18.3926	6.4	19.8573	6.38	18.8367	6.46	17.009	6.72	21.4286	6.72	20.9476			6.37	17.6015	6.59	17.6581	7.19	20.6847			7.04	19.0373					6.23
Claw 2 heights
External primary branch	10.1	27.8237	8.05	27.4276	9.15	21.8638	7.91	22.2441	7.71	24.7671	9.01	24.8895	9.02	28.6077	9.7	25.9566	8.92	25.493			8.3	26.3659	8.28	25.6904			9.1	23.96			8.48	26.4339	10.36	26.368	8.62	23.8187	10.12	27.1168	9.21	26.496	8.33	25.1586	9.25	25.0135	8.02	20.273	9.01	24.3645	9.08
External secondary branch	7.6	20.9366			7.14	17.0609	6.27	17.6322	6.11	19.6274			7.93	25.1507			6.24	17.8337			7.06	22.4269	6.85	21.2535			7.5	19.7472			5.9	18.3915	8.08	20.565	6.73	18.5963	7.86	21.0611			6.68	20.1752	7.03	19.0103			6.09	16.4684
Internal primary branch	9.5	26.1708			7.65	18.2796	8.17	22.9753	7.67	24.6386	8.84	24.4199							6.37	19.9436	7.13	22.6493	7.78	24.139			8.03	21.1427	8.47	27.0089	8.38	26.1222	9.27	23.5938	8.54	23.5977	9.01	24.1426	9.66	27.7906	7.48	22.5914	9.46	25.5814			8.64	23.364	8.51
Internal secondary branch	7.5	20.6612			6.4	15.2927	5.65	15.8886	5.41	17.3787	6.42	17.7348	6.99	22.1694	7.65	20.471					6.69	21.2516	6.61	20.5088			7.37	19.4049	6.91	22.0344	6.98	21.7581	7	17.8162	6.16	17.0213			7.53	21.6628			7.43	20.0919
Claw 3 heights
External primary branch	10	27.5482	7.79	26.5417	8.79	21.0036	7.57	21.288	7.74	24.8635	8.78	24.2541			10.26	27.4552	8.96	25.6073	7.57	23.7007	8.28	26.3024			7.24	21.3758					8.32	25.9352	10.27	26.139	9.17	25.3385	9.81	26.2862	9.59	27.5892	8.43	25.4606	9.78	26.4467	9.52	24.0647	9.04	24.4456
External secondary branch	7.9	21.7631	6	20.4429	7.76	18.5424	6.04	16.9854	5.84	18.76	6.97	19.2541									7.32	23.2529	7.04	21.843	6.6	19.4863	7.38	19.4313	7.48	23.852	6.25	19.4825	7.46	18.987	6.99	19.3147	7.72	20.686	8.23	23.6766	6.89	20.8094	7.4	20.0108	7.4	18.7058	6.2	16.7658
Internal primary branch	8.2	22.5895			8.36	19.9761	7.82	21.991	7.34	23.5785	7.84	21.6575			8.89	23.7891	8.89	25.4073			7.27	23.094			7.05	20.8149	8.62	22.6962	8.79	28.0293	8.82	27.4938	9.42	23.9756	8.29	22.9069	9.12	24.4373			7.61	22.984	9.28	25.0946	8.7	21.9919	8.75	23.6614	8.16
Internal secondary branch					6.02	14.3847	5.7	16.0292	5.36	17.2181	5.49	15.1657			7.99	21.3808	7.28	20.8059							5.38	15.8843			6.99	22.2895	6.79	21.1658	7.27	18.5034	6.18	17.0765	6.99	18.7299					7.47	20.2001	6.82	17.2396			6.21
Claw 4 heights
Anterior primary branch	11.3	31.1295			9.49	22.6762			8.86	28.4613			8.79	27.8782	11.17	29.8903	9.5	27.1506					9.17	28.4518	8.18	24.1512					9.62	29.9875			9.21	25.449			10.04	28.8838	8.56	25.8532	10.19	27.5554					9.28
Anterior secondary branch	8.9	24.5179			6.85	16.368									8.64	23.1201							6.7	20.7881	6.84	20.1949			7.76	24.7449					6.62	18.2923			8.46	24.3383	6.09	18.3932	7.94	21.4711					6.9
Posterior primary branch	11.5	31.6804	9.56	32.5724					9.94	31.9306									9.46	29.618	8.39	26.6518	9.85	30.5616			9.98	26.277			9.89	30.8292	10.84	27.5897	10.77	29.7596	9.13	24.4641					10.53	28.4749
Posterior secondary branch							8.53	23.9876			7.66	21.1602	7.2	22.8354	9.04	24.1905	7.38	21.0917			6.43	20.4257	7.4	22.96	7.01	20.6968	8.83	23.2491	8.38	26.7219	6.46	20.1372	8.2	20.8705			7.81	20.9271	7.75	22.2957	6.99	21.1114
Eyes (0 = absent; 1 = present)	1		1		1		1		1		1		1		1		1		1		1		1		1		1		1		1		1		1		1		1		1		1		1		1		1
Cuticular pores (0/1)	1		1		1		1		1		1		1		1		1		1		1		1		1		1		1		1		1		1		1		1		1		1		1		1		1
Lunules I with teeth (0/1)	0		0		0		0		0		0		0		0		0		0		0		0		0		0		0		0		0		0		0		0		0		0		0		0		0
Lunules II with teeth (0/1)	0		0		0		0		0		0		0		0		0		0		0		0		0		0		0		0		0		0		0		0		0		0		0		0		0
Lunules III with teeth (0/1)	0		0		0		0		0		0		0		0		0		0		0		0		0		0		0		0		0		0		0		0		0		0		0		0		0
Lunules IV with teeth (0/1)	1		1		1		1		1		1		1		1		1		1		1		1		1		1		1		1		1		1		1		1		1		1		1		1		1
Granulation on legs I (0/1)	1		1		1		1		1		1		1		1		1		1		1		1		1		1		1		1		1		1		1		1		1		1		1		1		1
Granulation on legs II (0/1)	1		1		1		1		1		1		1		1		1		1		1		1		1		1		1		1		1		1		1		1		1		1		1		1		1
Granulation on legs III (0/1)	1		1		1		1		1		1		1		1		1		1		1		1		1		1		1		1		1		1		1		1		1		1		1		1		1
Granulation on legs IV (0/1)	1		1		1		1		1		1		1		1		1		1		1		1		1		1		1		1		1		1		1		1		1		1		1		1		1
[truncated: 25 more columns]

## Sheet: eggs
CHARACTER	57.08/1	57.08/2	57.08/3	57.08/4	57.09/1	57.09/2	57.09/3	57.09/4	57.09/5	57.09/6	57.09/7	57.09/8	57.09/9	57.09/10	57.09/11	57.09/12	57.09/13	57.09/14	57.10/1	57.10/2	57.10/3	57.10/4	57.10/5	57.10/6	57.10/7	57.10/9	57.10/10	57.10/11	29	30		CHARACTER	N	RANGE			MEAN	SD
Egg bare diameter	67.86	64.01	64.91	67.69	66.97	67.29	72.28	74.87	71.54	63.29	76.32	66.57	65.89	76.11	68.43	69.17	72.9	72.38	68.22	72.02	71.01	68.23	66.8	68.31	67.57	69.25	68.94	70.58				Egg bare diameter	28	63.29	–	76.32	69.2646	3.36091
Egg full diameter	79.93	77.09	81.67	79.83	80.5	87.53	84.64	93.63	80.22	72.91	83	77.16	79.24	86.44	80.45	80.84	89.24	86.11	95.15	96.89	95.12	96.51	95.66	93.49	89.52	96.05	89.03	93.32				Egg full diameter	28	72.91	–	96.89	86.4704	7.16671
Process height	11.916	12.968	9.584	8.448	12.24	12.67	12.6	14.19	10.33	10.95	9.87	10.94	11.22	10.54	9.16	11.14	13.29	12.68	13.04	15.55	11.98	13.65	12.61	15.01	13.63	15.46	11.51	13.8				Process height	84	8.448	–	15.57	12.2774	2.0028
	13.176	10.984	10.592	8.656	8.96	15.33	11.3	15.06	10.77	9.94	8.8	10.02	11.74	10.01	10.18	11.38	14.11	13.77	14.69	14.23	15.47	15.41	11.21	14.06	14.43	14.84	13.82	15.57				Process base width	84	8.18	–	16.48	12.5286	1.46328
	12.176	11.044	9.596	8.88	11.22	12.65	11.5	12.36	9.87	9.66	9.99	9.25	12.05	12.37	11.12	10.36	14.59	14.44	14.77	14.05	12.4	14.26	14.31	13.29	14.23	14.41	13.09	13.88				Process base/height ratio	84	0.800799	–	1.36676	1.03783	0.151904
Process base width	12.436	12.552	11.632	8.18	11.71	11.83	13.09	13.58	13.78	11.05	11.11	10.21	13.08	13.95	11.46	10.43	10.7	12.21	12.66	14.21	14.49	12.23	13.01	12.02	12.57	14.43	14.87	12.41				Inter-process distance	84	4.08	–	8.34	6.14381	1.2011
	13.168	12.056	13.916	9.892	11.2	13.85	10.49	13.99	14.72	10.89	11.9	9.28	12.2	13.42	11.87	11.98	13.85	12.49	12.4	11.77	16.48	12.94	13.7	11.3	12.79	14.76	14.5	14.55				Number of processes on the egg circumference	28	10	–	14	12.0714	0.978607
	13.252	12.244	9.848	11.756	12.85	14.87	10.9	14.7	13.43	10.71	11.82	11.15	12.35	12.77	11.51	10.52	11.73	13.42	13.99	11.64	13.43	12.98	12.84	13.03	12.05	14.32	12.53	13.52
Process base/height ratio	1.04364	0.967921	1.21369	0.968277	0.956699	0.933702	1.03889	0.957012	1.33398	1.00913	1.12563	0.933272	1.16578	1.32353	1.25109	0.936266	0.805117	0.962934	0.970859	0.913826	1.20952	0.895971	1.03172	0.800799	0.92223	0.933376	1.29192	0.899275
	0.999393	1.0976	1.31382	1.14279	1.25	0.903457	0.928319	0.928951	1.36676	1.09557	1.35227	0.926148	1.03918	1.34066	1.16601	1.05272	0.981573	0.907044	0.844112	0.827126	1.06529	0.839714	1.22212	0.803698	0.886348	0.994609	1.0492	0.934489
	1.08837	1.10866	1.02626	1.32387	1.14528	1.17549	0.947826	1.18932	1.36069	1.1087	1.18318	1.20541	1.0249	1.03234	1.03507	1.01544	0.803975	0.929363	0.94719	0.82847	1.08306	0.910238	0.897275	0.980436	0.846803	0.993754	0.957219	0.974063
Inter-process distance	4.5	6.3	5.3	4.6	6.37	7.88	6.06	7	6.7	7.31	8.14	5.49	7.62	8.3	4.42	5.81	6.6	6.17	6.17	7.14	6.66	6.21	8.34	6.38	6.58	4.08	4.6	5.99
	5.6	5.7	5.1	4.9	6.23	4.13	6.23	4.23	8.1	5.4	8.18	6.58	6.72	7.39	4.65	4.39	7.22	6.57	5.24	7.73	5.94	7.75	7.34	5.42	5.3	4.58	4.76	5.38
	5.8	4.1	5.1	5.3	4.83	4.8	7.29	4.66	4.49	5.76	7.9	6.7	6.43	7.21	8.1	6.84	7.32	8.05	5.19	6.38	6.83	4.79	7.81	7.49	6.6	5.88	5.13	5.82
Number of processes on the egg circumference	12	12	12	14	13	11	13	13	11	13	12	13	10	13	13	13	11	12	12	13	12	12	12	12	11	10	12	11

## Sheet: animals_stats (µm)
Species	Population	Individual	Body length	Buccal tube length	Stylet support insertion point	Buccal tube external width	Buccal tube internal width	Ventral lamina length	Macroplacoid 1	Macroplacoid 2	Microplacoid	Macroplacoid row	Placoid row	Claw 1 external primary branch	Claw 1 external secondary branch	Claw 1 internal primary branch	Claw 1 internal secondary branch	Claw 2 external primary branch	Claw 2 external secondary branch	Claw 2 internal primary branch	Claw 2 internal secondary branch	Claw 3 external primary branch	Claw 3 external secondary branch	Claw 3 internal primary branch	Claw 3 internal secondary branch	Claw 4 anterior primary branch	Claw 4 anterior secondary branch	Claw 4 posterior primary branch	Claw 4 posterior secondary branch
Macrobiotus margoae	US.057	HOLOTYPE	442.8	36.3	28.4	6.1	4.2	20.7	10.1	7.1	3.5	20.3	24.7	11.1	7.8	9.9	7.5	10.1	7.6	9.5	7.5	10	7.9	8.2		11.3	8.9	11.5
Macrobiotus margoae	US.057	57.02/2	239.05	29.35	23.37	3.69	2.78	18.99	6.87	4.34	2.31	11.73	15.98	6.26	4.98			8.05				7.79	6					9.56
Macrobiotus margoae	US.057	57.02/3	288.78	41.85	32.74	4.45	3.58	25.21	9.44	5.41	2.59	17.65	21.98	8.55	6.93	7.81	6.2	9.15	7.14	7.65	6.4	8.79	7.76	8.36	6.02	9.49	6.85
Macrobiotus margoae	US.057	57.02/5	269.91	35.56	28.07	5.2	3.65	22.2	9.24	6.94	1.7	17.54	20.54	8.33	6.7	8.12	6.63	7.91	6.27	8.17	5.65	7.57	6.04	7.82	5.7				8.53
Macrobiotus margoae	US.057	57.02/1	302.33	31.13	24.37	4.42	3.45	18.766	7.06	5.15	2.97	13.36	18.07	7.69	6.32	6.8	6.05	7.71	6.11	7.67	5.41	7.74	5.84	7.34	5.36	8.86		9.94
Macrobiotus margoae	US.057	57.02/7	275	36.2	27.99	5.16	3.52	22.4	9.34	7.02	2.56	18.22	20.81	8.88	7.64	8.3	6.31	9.01		8.84	6.42	8.78	6.97	7.84	5.49				7.66
Macrobiotus margoae	US.057	57.03/1	334.95	31.53	24.8	4.75	3.31	19.36	6.31	5.17	2.99	13.5	16.93	8.77	7.73	7.73	6.75	9.02	7.93		6.99					8.79			7.2
Macrobiotus margoae	US.057	57.03/2	372.18	37.37	29.02	5.75	4.49	21.85	10.27	6.93	2.94	18.17	22.06		7.82		7.42	9.7			7.65	10.26		8.89	7.99	11.17	8.64		9.04
Macrobiotus margoae	US.057	57.03/3	331.17	34.99	27.59	4.27	3.25	22.18	8	6.04	2.33	14.68	18.59	8.49	6.69			8.92	6.24			8.96		8.89	7.28	9.5			7.38
Macrobiotus margoae	US.057	57.03/4	289.72	31.94	25.12	4	3.25	18.82	8.13	4.62	2.62	13.35	17.03	7.12	5.74					6.37		7.57						9.46
Macrobiotus margoae	US.057	57.03/5	320.33	31.48	24.31	3.38	4.94	18.77	8.54	5.4	2.17	14.68	17.96	7.42	6.78	7.22	5.79	8.3	7.06	7.13	6.69	8.28	7.32	7.27				8.39	6.43
Macrobiotus margoae	US.057	57.03/6	308.17	32.23	25.52	3.05	4.5	20.33	8.2	4.51	2.32	13.48	17.1				6.4	8.28	6.85	7.78	6.61		7.04			9.17	6.7	9.85	7.4
Macrobiotus margoae	US.057	57.03/7	307.79	33.87	26.15	4.94	3.59	22.17	7.52	5.84	2.73	14.65	18.78	8.3	7.09	7.69	6.38					7.24	6.6	7.05	5.38	8.18	6.84		7.01
Macrobiotus margoae	US.057	57.04/1	336	37.98	30.3	5.45	4.09	23.88	9.01	5.79	2.36	16.09	19.77	8.99	6.97	8.09	6.46	9.1	7.5	8.03	7.37		7.38	8.62				9.98	8.83
Macrobiotus margoae	US.057	57.03/9	324.52	31.36	23.91	4.49	3.73	18.44	8.75	5.59	2.74	14.81	18.01		7.15	7.84	6.72			8.47	6.91		7.48	8.79	6.99		7.76		8.38
Macrobiotus margoae	US.057	57.04/2	341.91	32.08	24.78	4.86	3.59	20.4	8.18	6.33	3.25	15.32	18.84	7.98	6.25	7.69	6.72	8.48	5.9	8.38	6.98	8.32	6.25	8.82	6.79	9.62		9.89	6.46
Macrobiotus margoae	US.057	57.04/3	396.98	39.29	31.35	6.31	4.61	24.88	10.31	7.12	3.25	17.84	22	9.46	6.93	8.18		10.36	8.08	9.27	7	10.27	7.46	9.42	7.27			10.84	8.2
Macrobiotus margoae	US.057	57.04/4	386.37	36.19	27.87	5.67	4.47	22.47	10.19	6.32	3.28	16.8	21.04	8.04	6.58	8.67	6.37	8.62	6.73	8.54	6.16	9.17	6.99	8.29	6.18	9.21	6.62	10.77
Macrobiotus margoae	US.057	57.04/5	397.4	37.32	28.49	5.44	4.17	23.97	10.63	6.72	3.42	18.02	22.26	9.5	7.91	8.96	6.59	10.12	7.86	9.01		9.81	7.72	9.12	6.99			9.13	7.81
Macrobiotus margoae	US.057	57.04/6	368.89	34.76	26.88	5.39	3.92	21.09	9.4	6.35	3.21	17.65	21.07	8.84		8.84	7.19	9.21		9.66	7.53	9.59	8.23			10.04	8.46		7.75
Macrobiotus margoae	US.057	57.04/7	326.15	33.11	25.43	4.9	3.25	20.5	8.84	5.6	2.99	15.65	19.28	7.94	6.82	7.28		8.33	6.68	7.48		8.43	6.89	7.61		8.56	6.09		6.99
Macrobiotus margoae	US.057	57.04/8	433.03	36.98	29.07	5.03	3.43	22.95	9.78	6.61	3.33	17.64	21.49	9.67	7.76	8.78	7.04	9.25	7.03	9.46	7.43	9.78	7.4	9.28	7.47	10.19	7.94	10.53
Macrobiotus margoae	US.057	57.04/9	374.82	39.56	30.61	5.11	3.79	21.77	11.82	6.09	2.78	18.63	22.54	8.83	7.36			8.02				9.52	7.4	8.7	6.82
Macrobiotus margoae	US.057	57.04/10	374.3	36.98	28.66	4.97	3.59	24.3	9.44	6.22	3.71	16.41	20.97	8.98	6.25	8.19		9.01	6.09	8.64		9.04	6.2	8.75
Macrobiotus margoae	US.057	57.04/11	326.05	33.24	25.54	5.44	4.01	20.58	9.32	4.78	2.63	15.47	19.02	8.19	6.75	7.64	6.23	9.08		8.51				8.16	6.21	9.28	6.9
Macrobiotus margoae	US.057	57.05/1	329.73	32.22	24.93	5.19	3.4	20.92	8.69	5.4	2.25	15.06	17.63		7.95	8.2	6.06	8.87	7.95	7.77	5.97	8.6	7.65	7.99	5.67	9.32	6.48
Macrobiotus margoae	US.057	57.05/2	367.41	36.52	27.94	5.29	4.34	24.03	10.1	4.07	6.13	17.64	22.04	8.67		7.8	6.37	9.87	7.9		6.35	9.68	8.1	8.63	6.77			9.2
Macrobiotus margoae	US.057	57.05/3	329.85	33.62	26.05	4.54	3.68	22.1	8.18	5.37	3.25	15.06	18.91	7.57		7.4	5.7			7.5	6.17			7.96	6.28				7.12
Macrobiotus margoae	US.057	57.05/4	342.24	34.59	26.64	5.2	4	22.42	9.1	5.46	3.17	15.64	19.24	8.6	6.55	7.3	5.46			8.38	7.07		7.41			9.58	7.91		7.26
Macrobiotus margoae	US.057	57.05/5	313.32	35.14	26.98	5.13	3.96	21.35	8.85	5.13	3.28	14.71	19.4			7.36							5.9					9.86	7.26

## Sheet: animals_stats (pt)
Species	Population	Individual	Body length	Stylet support insertion point	Buccal tube external width	Buccal tube internal width	Ventral lamina length	Macroplacoid 1	Macroplacoid 2	Microplacoid	Macroplacoid row	Placoid row	Claw 1 external primary branch	Claw 1 external secondary branch	Claw 1 internal primary branch	Claw 1 internal secondary branch	Claw 2 external primary branch	Claw 2 external secondary branch	Claw 2 internal primary branch	Claw 2 internal secondary branch	Claw 3 external primary branch	Claw 3 external secondary branch	Claw 3 internal primary branch	Claw 3 internal secondary branch	Claw 4 anterior primary branch	Claw 4 anterior secondary branch	Claw 4 posterior primary branch	Claw 4 posterior secondary branch
Macrobiotus margoae	US.057	HOLOTYPE	1219.83	78.2369	16.8044	11.5702	57.0248	27.8237	19.5592	9.64187	55.9229	68.0441	30.5785	21.4876	27.2727	20.6612	27.8237	20.9366	26.1708	20.6612	27.5482	21.7631	22.5895		31.1295	24.5179	31.6804
Macrobiotus margoae	US.057	57.02/2	814.48	79.6252	12.5724	9.47189	64.7019	23.4072	14.7871	7.87053	39.9659	54.4463	21.3288	16.9676			27.4276				26.5417	20.4429					32.5724
Macrobiotus margoae	US.057	57.02/3	690.036	78.2318	10.6332	8.55436	60.2389	22.5568	12.9271	6.18877	42.1744	52.5209	20.4301	16.5591	18.6619	14.8148	21.8638	17.0609	18.2796	15.2927	21.0036	18.5424	19.9761	14.3847	22.6762	16.368
Macrobiotus margoae	US.057	57.02/5	759.027	78.937	14.6232	10.2643	62.4297	25.9843	19.5163	4.78065	49.3251	57.7615	23.4252	18.8414	22.8346	18.6445	22.2441	17.6322	22.9753	15.8886	21.288	16.9854	21.991	16.0292				23.9876
Macrobiotus margoae	US.057	57.02/1	971.185	78.2846	14.1985	11.0826	60.2827	22.6791	16.5435	9.54064	42.9168	58.0469	24.7029	20.302	21.8439	19.4346	24.7671	19.6274	24.6386	17.3787	24.8635	18.76	23.5785	17.2181	28.4613		31.9306
Macrobiotus margoae	US.057	57.02/7	759.669	77.3204	14.2541	9.72376	61.8785	25.8011	19.3923	7.07182	50.3315	57.4862	24.5304	21.105	22.9282	17.4309	24.8895		24.4199	17.7348	24.2541	19.2541	21.6575	15.1657				21.1602
Macrobiotus margoae	US.057	57.03/1	1062.32	78.6552	15.065	10.4979	61.4018	20.0127	16.3971	9.48303	42.8164	53.6949	27.8148	24.5163	24.5163	21.4082	28.6077	25.1507		22.1694					27.8782			22.8354
Macrobiotus margoae	US.057	57.03/2	995.933	77.6559	15.3867	12.015	58.4694	27.4819	18.5443	7.86727	48.6219	59.0313		20.9259		19.8555	25.9566			20.471	27.4552		23.7891	21.3808	29.8903	23.1201		24.1905
Macrobiotus margoae	US.057	57.03/3	946.47	78.8511	12.2035	9.28837	63.3895	22.8637	17.2621	6.65905	41.9548	53.1295	24.2641	19.1197			25.493	17.8337			25.6073		25.4073	20.8059	27.1506			21.0917
Macrobiotus margoae	US.057	57.03/4	907.076	78.6475	12.5235	10.1753	58.923	25.454	14.4646	8.20288	41.7971	53.3187	22.2918	17.9712					19.9436		23.7007						29.618
Macrobiotus margoae	US.057	57.03/5	1017.57	77.2236	10.737	15.6925	59.6252	27.1283	17.1537	6.89327	46.6328	57.0521	23.5705	21.5375	22.9352	18.3926	26.3659	22.4269	22.6493	21.2516	26.3024	23.2529	23.094				26.6518	20.4257
Macrobiotus margoae	US.057	57.03/6	956.159	79.1809	9.46323	13.9621	63.0779	25.4421	13.9932	7.19826	41.8244	53.0562				19.8573	25.6904	21.2535	24.139	20.5088		21.843			28.4518	20.7881	30.5616	22.96
Macrobiotus margoae	US.057	57.03/7	908.739	77.207	14.5852	10.5994	65.4562	22.2025	17.2424	8.06023	43.2536	55.4473	24.5055	20.933	22.7045	18.8367					21.3758	19.4863	20.8149	15.8843	24.1512	20.1949		20.6968
Macrobiotus margoae	US.057	57.04/1	884.676	79.7788	14.3497	10.7688	62.8752	23.723	15.2449	6.2138	42.3644	52.0537	23.6704	18.3518	21.3007	17.009	23.96	19.7472	21.1427	19.4049		19.4313	22.6962				26.277	23.2491
Macrobiotus margoae	US.057	57.03/9	1034.82	76.2436	14.3176	11.8941	58.801	27.9018	17.8253	8.73724	47.2258	57.4298		22.7997	25	21.4286			27.0089	22.0344		23.852	28.0293	22.2895		24.7449		26.7219
Macrobiotus margoae	US.057	57.04/2	1065.8	77.2444	15.1496	11.1908	63.591	25.4988	19.7319	10.1309	47.7556	58.7282	24.8753	19.4825	23.9713	20.9476	26.4339	18.3915	26.1222	21.7581	25.9352	19.4825	27.4938	21.1658	29.9875		30.8292	20.1372
Macrobiotus margoae	US.057	57.04/3	1010.38	79.7913	16.0601	11.7333	63.324	26.2408	18.1217	8.27182	45.406	55.9939	24.0774	17.6381	20.8195		26.368	20.565	23.5938	17.8162	26.139	18.987	23.9756	18.5034			27.5897	20.8705
Macrobiotus margoae	US.057	57.04/4	1067.62	77.0102	15.6673	12.3515	62.089	28.1569	17.4634	9.06328	46.4217	58.1376	22.2161	18.1818	23.9569	17.6015	23.8187	18.5963	23.5977	17.0213	25.3385	19.3147	22.9069	17.0765	25.449	18.2923	29.7596
Macrobiotus margoae	US.057	57.04/5	1064.84	76.3398	14.5766	11.1736	64.2283	28.4834	18.0064	9.16399	48.2851	59.6463	25.4555	21.1951	24.0086	17.6581	27.1168	21.0611	24.1426		26.2862	20.686	24.4373	18.7299			24.4641	20.9271
Macrobiotus margoae	US.057	57.04/6	1061.25	77.3303	15.5063	11.2773	60.6732	27.0426	18.2681	9.23475	50.7768	60.6157	25.4315		25.4315	20.6847	26.496		27.7906	21.6628	27.5892	23.6766			28.8838	24.3383		22.2957
Macrobiotus margoae	US.057	57.04/7	985.05	76.8046	14.7992	9.81577	61.9148	26.6989	16.9133	9.0305	47.2667	58.2301	23.9807	20.598	21.9873		25.1586	20.1752	22.5914		25.4606	20.8094	22.984		25.8532	18.3932		21.1114
Macrobiotus margoae	US.057	57.04/8	1170.98	78.6101	13.6019	9.27528	62.0606	26.4467	17.8745	9.00487	47.7015	58.1125	26.1493	20.9843	23.7426	19.0373	25.0135	19.0103	25.5814	20.0919	26.4467	20.0108	25.0946	20.2001	27.5554	21.4711	28.4749
Macrobiotus margoae	US.057	57.04/9	947.472	77.3761	12.9171	9.58038	55.0303	29.8787	15.3943	7.0273	47.093	56.9767	22.3205	18.6047			20.273				24.0647	18.7058	21.9919	17.2396
Macrobiotus margoae	US.057	57.04/10	1012.17	77.5014	13.4397	9.70795	65.7112	25.5273	16.8199	10.0324	44.3753	56.7063	24.2834	16.901	22.1471		24.3645	16.4684	23.364		24.4456	16.7658	23.6614
Macrobiotus margoae	US.057	57.04/11	980.897	76.8351	16.3658	12.0638	61.9134	28.0385	14.3803	7.91215	46.5403	57.2202	24.639	20.3069	22.9844	18.7425	27.3165		25.6017				24.5487	18.6823	27.9182	20.7581
Macrobiotus margoae	US.057	57.05/1	1023.37	77.3743	16.108	10.5525	64.9286	26.9708	16.7598	6.98324	46.7412	54.7176		24.6741	25.45	18.8082	27.5295	24.6741	24.1155	18.5289	26.6915	23.743	24.7983	17.5978	28.9261	20.1117
Macrobiotus margoae	US.057	57.05/2	1006.05	76.506	14.4852	11.8839	65.7996	27.6561	11.1446	16.7853	48.3023	60.3505	23.7404		21.3582	17.4425	27.0263	21.632		17.3877	26.506	22.1796	23.6309	18.5378			25.1917
Macrobiotus margoae	US.057	57.05/3	981.112	77.4836	13.5039	10.9459	65.7347	24.3308	15.9726	9.66686	44.7948	56.2463	22.5164		22.0107	16.9542			22.3081	18.3522			23.6764	18.6794				21.1779
Macrobiotus margoae	US.057	57.05/4	989.419	77.0165	15.0332	11.564	64.8164	26.3082	15.7849	9.1645	45.2154	55.623	24.8627	18.9361	21.1044	15.7849			24.2267	20.4394		21.4224			27.6959	22.8679		20.9887
Macrobiotus margoae	US.057	57.05/5	891.633	76.7786	14.5987	11.2692	60.757	25.185	14.5987	9.33409	41.8611	55.2077			20.9448							16.79					28.0592	20.6602

## Sheet: eggs_stats (µm)
Species	Population	egg	Egg bare diameter	Egg full diameter	Process height	Process base width	Process base/height ratio	Inter-process distance	Number of processes on the egg circumference
Macrobiotus margoae	US.057	57.08/1	67.86	79.93	12.4227	12.952	1.0438	5.3	12
Macrobiotus margoae	US.057	57.08/2	64.01	77.09	11.6653	12.284	1.05806	5.36667	12
Macrobiotus margoae	US.057	57.08/3	64.91	81.67	9.924	11.7987	1.18459	5.16667	12
Macrobiotus margoae	US.057	57.08/4	67.69	79.83	8.66133	9.94267	1.14498	4.93333	14
Macrobiotus margoae	US.057	57.09/1	66.97	80.5	10.8067	11.92	1.11733	5.81	13
Macrobiotus margoae	US.057	57.09/2	67.29	87.53	13.55	13.5167	1.00422	5.60333	11
Macrobiotus margoae	US.057	57.09/3	72.28	84.64	11.8	11.4933	0.971678	6.52667	13
Macrobiotus margoae	US.057	57.09/4	74.87	93.63	13.87	14.09	1.02509	5.29667	13
Macrobiotus margoae	US.057	57.09/5	71.54	80.22	10.3233	13.9767	1.35381	6.43	11
Macrobiotus margoae	US.057	57.09/6	63.29	72.91	10.1833	10.8833	1.07113	6.15667	13
Macrobiotus margoae	US.057	57.09/7	76.32	83	9.55333	11.61	1.22036	8.07333	12
Macrobiotus margoae	US.057	57.09/8	66.57	77.16	10.07	10.2133	1.02161	6.25667	13
Macrobiotus margoae	US.057	57.09/9	65.89	79.24	11.67	12.5433	1.07662	6.92333	10
Macrobiotus margoae	US.057	57.09/10	76.11	86.44	10.9733	13.38	1.23218	7.63333	13
Macrobiotus margoae	US.057	57.09/11	68.43	80.45	10.1533	11.6133	1.15073	5.72333	13
Macrobiotus margoae	US.057	57.09/12	69.17	80.84	10.96	10.9767	1.00148	5.68	13
Macrobiotus margoae	US.057	57.09/13	72.9	89.24	13.9967	12.0933	0.863555	7.04667	11
Macrobiotus margoae	US.057	57.09/14	72.38	86.11	13.63	12.7067	0.933114	6.93	12
Macrobiotus margoae	US.057	57.10/1	68.22	95.15	14.1667	13.0167	0.92072	5.53333	12
Macrobiotus margoae	US.057	57.10/2	72.02	96.89	14.61	12.54	0.856474	7.08333	13
Macrobiotus margoae	US.057	57.10/3	71.01	95.12	13.2833	14.8	1.11929	6.47667	12
Macrobiotus margoae	US.057	57.10/4	68.23	96.51	14.44	12.7167	0.881975	6.25	12
Macrobiotus margoae	US.057	57.10/5	66.8	95.66	12.71	13.1833	1.05037	7.83	12
Macrobiotus margoae	US.057	57.10/6	68.31	93.49	14.12	12.1167	0.861645	6.43	12
Macrobiotus margoae	US.057	57.10/7	67.57	89.52	14.0967	12.47	0.885127	6.16	11
Macrobiotus margoae	US.057	57.10/9	69.25	96.05	14.9033	14.5033	0.973913	4.84667	10
Macrobiotus margoae	US.057	57.10/10	68.94	89.03	12.8067	13.9667	1.09945	4.83	12
Macrobiotus margoae	US.057	57.10/11	70.58	93.32	14.4167	13.4933	0.935943	5.73	11
Macrobiotus margoae	US.057	29
Macrobiotus margoae	US.057	30
